# Supplementary material for: Proteomic Characterization of Cellular and Molecular Processes that Enable the Nanoarchaeum equitans-Ignicoccus hospitalis Relationship
Source: PLoS One. 2011 Aug 3;6(8):e22942. doi: 10.1371/journal.pone.0022942 (PMC3149612; doi:10.1371/journal.pone.0022942)
Supplement: Table S1 — Ignicoccus hospitalis and Nanoarchaeum equitans proteins identified by proteomics and their relative abundance levels. The genes/proteins are arranged in order of gene number based on Genbank. Classifications based on arCOG and membrane association inferences are also shown. For each sample type (Ignicoccus hospitalis culture, Ignicoccus-Nanoarchaeum co-culture or purified Nanoarchaeum equitans sample the sum of the three independent experimental measurements of relative abundances are provided in order of the normalization process: ASpC (Adjusted Spectral Counts); nSpC (Normalized Spectral Counts) RSpC (Re-normalized Spectral Counts). RSpC values were used for all analyses, the other values are only provided as reference. (XLS) [file pone.0022942.s003.xls]

## Sheet: Sup T1_IgniNano summary data
	Supplementary table S1. Ignicoccus and Nanoarchaeum proteins identified by proteomics
	Ignicoccus hospitalis proteins identifed in this study									ASpC		nSpC		RSpC
	Gene	Protein Name	arCOG	Class	Archaeal COG annotation	SigP	PredS	TMD	aa	Igni	Igni_Nano	Igni	Igni_Nano	Igni	Igni_Nano
	Iho_0001	translation initiation factor eaIF-5B	1560	J	Translation initiation factor 2 (IF-2; GTPase)				609	225	236	107.844	111.991	108.293	172.611
	Iho_0002	FAD linked oxidase domain protein	337	C	FAD/FMN-containing dehydrogenase				433	61	40	41.1409	26.7288	41.32	41.1387
	Iho_0003	hypothetical protein	6084	S	Uncharacterized conserved protein				140	2	0	4.11191	0	4.11053	0
	Iho_0004	tRNA splicing endonuclease	1701	J	tRNA splicing endonuclease				194	6	7	9.03457	10.6357	9.0318	16.1364
	Iho_0005	Radical SAM domain protein	5120	R	Radical SAM superfamily enzyme				245	2	0	2.34966	0	2.34887	0
	Iho_0006	hypothetical protein							126	177	5	407.881	11.6354	410.168	17.4703
	Iho_0007	DNA topoisomerase I	1527	L	Topoisomerase IA				657	0	0	0	0	0	0
	Iho_0008	hypothetical protein	2491	S	WD40 repeats containing protein				271	21	2	22.673	2.19063	22.7887	3.36888
	Iho_0009	beta-lactamase domain protein	543	R	Predicted metal-dependent Rnase				652	36	28	16.1798	12.4335	16.2344	19.1141
	Iho_0010	hypothetical protein							143	0	0	0	0	0	0
	Iho_0011	molybdenum cofactor synthesis domain	214	H	Molybdopterin biosynthesis enzyme				174	16	13	26.9979	21.7894	27.1172	33.2267
	Iho_0012	archease family protein	4055	R	SHS2 domain protein implicated in nucleic acid metabolism				144	47	18	95.3169	36.9027	95.5951	56.1587
	Iho_0013	aspartyl/glutamyl-tRNA(Asn/Gln) amidotransferase subunit B	1718	J	Asp-tRNAAsn/Glu-tRNAGln amidotransferase B subunit				484	53	30	31.9903	17.8603	32.1063	27.5806
	Iho_0014	transcriptional regulator, ArsR family	732	K	NADH dehydrogenase, FAD-containing subunit				134	0	0	0	0	0	0
	Iho_0015	hypothetical protein						Yes	224	0	0	0	0	0	0
	Iho_0016	Uncharacterized membrane protein	2044	R	Unc. membrane protein, req for N-linked glycosylation			Yes	743	24	40	9.43543	15.6003	9.46979	23.9791
	Iho_0017	hypothetical protein	2087	S	Predicted membrane protein	Yes		Yes	1017	22	21	6.35516	6.00084	6.37506	9.21781
	Iho_0018	3-dehydroquinate synthase	983	E	3-dehydroquinate synthetase				367	132	80	104.794	63.1939	105.41	97.0131
	Iho_0019	ProFAR isomerase family protein	3834	R	ProFAR isomerase family protein				236	24	4	29.7168	4.85263	29.8015	7.57087
	Iho_0020	protein of unknown function UPF0047	4214	S	Uncharacterized conserved protein				141	90	25	186.615	51.8223	187.187	78.908
	Iho_0021	Quinolinate phosphoribosyl transferase	1481	H	Nicotinic acid phosphoribosyltransferase				384	210	125	159.709	94.1326	160.525	144.432
	Iho_0022	RNA-binding protein, containing PUA domain	985	J	Predicted RNA-binding protein (contains PUA domain)				200	108	38	157.738	55.0557	158.243	84.4531
	Iho_0023	hypothetical protein							233	30	21	37.5766	25.7718	37.7551	39.9526
	Iho_0024	hypothetical protein							124	0	0	0	0	0	0
	Iho_0025	Aldehyde ferredoxin oxidoreductase	709	C	Aldehyde:ferredoxin oxidoreductase				604	141	2	68.4634	0.970898	68.6354	1.45779
	Iho_0026	hypothetical protein	3878	S	Uncharacterized conserved protein				138	0	0	0	0	0	0
	Iho_0027	hypothetical protein	569	S	Uncharacterized conserved protein				110	48	42	127.135	110.737	127.8	170.12
	Iho_0028	hypothetical protein	8212	S	Uncharacterized conserved protein				79	64	21	236.683	76.939	237.802	118.211
	Iho_0029	phosphoribosyl-ATP pyrophosphohydrolase	2677	E	Phosphoribosyl-ATP pyrophosphohydrolase				102	17	0	49.2324	0	49.2183	0
	Iho_0030	imidazole glycerol phosphate synthase subunit hisH	89	E	Glutamine amidotransferase				197	33	12	48.7346	17.4733	49.0003	26.9789
	Iho_0031	hypothetical protein							194	0	0	0	0	0	0
	Iho_0032	hypothetical protein				Yes	Yes	Yes	133	0	0	0	0	0	0
	Iho_0033	hypothetical protein	1734	S	Uncharacterized conserved protein				162	10	0	18.0361	0	18.1331	0
	Iho_0034	hypothetical protein	4159	R	MoxR-like ATPase				404	2	0	1.41189	0	1.4388	0
	Iho_0035	hypothetical protein						Yes	219	0	0	0	0	0	0
	Iho_0036	anaerobic ribonucleoside-triphosphate reductase	4889	F	Oxygen-sensitive ribonucleoside-triphosphate reductase				660	5	0	2.23101	0	2.24713	0
	Iho_0037	hypothetical protein							119	0	0	0	0	0	0
	Iho_0038	ABC transporter related	187	R	Predicted ATPase, RNase L inhibitor (RLI) homolog				604	29	13	13.9378	6.20249	14.0433	9.60894
	Iho_0039	hypothetical protein	4114	S	Uncharacterized conserved protein				55	67	31	352.279	161.671	355.586	249.706
	Iho_0040	adenosylhomocysteinase	4137	H	S-adenosylhomocysteine hydrolase				414	1043	435	731.478	302.834	737.061	467.045
	Iho_0041	PfkB domain protein	14	G	Sugar kinase, ribokinase family				297	43	39	41.9373	37.7561	42.2779	58.2417
	Iho_0042	dihydroorotate oxidase B, electron transfer subunit	2199	H	2-polyprenylphenol hydroxylase or related flavodoxin oxred				220	29	15	38.4422	19.6778	38.6064	30.3094
	Iho_0043	aspartate carbamoyltransferase, regulatory subunit	4229	F	Aspartate carbamoyltransferase, regulatory subunit				157	54	34	100.764	62.1929	101.157	95.6822
	Iho_0044	aspartate carbamoyltransferase	911	F	Aspartate carbamoyltransferase, catalytic chain				305	118	112	112.953	106.386	113.553	163.505
	Iho_0045	hypothetical protein						Yes	705	0	0	0	0	0	0
	Iho_0046	SSU processome protein Utp24	4312	R	Uncharacterized protein of PilT N-term./Vapc superfamily				140	0	0	0	0	0	0
	Iho_0047	cytochrome c assembly protein	267	O	ABC-type transport syst. i/ cytochrome c biogenesis, permease			Yes	365	113	107	89.7492	84.782	90.5242	130.152
	Iho_0048	hypothetical protein	8619	S	Uncharacterized conserved protein				131	22	0	49.1211	0	49.3174	0
	Iho_0049	hypothetical protein	1830	R	Predicted nucleotidyltransferase				261	2	0	2.18546	0	2.22711	0
	Iho_0050	hypothetical protein	4238	H	Triphosphoribosyl-dephospho-CoA synthetase				244	17	14	20.3796	16.4395	20.4641	25.377
	Iho_0051	SAM-dependent methyltransferase	32	R	SAM-dependent methyltransferase fused to PUA domain				385	0	0	0	0	0	0
	Iho_0052	CDP-alcohol phosphatidyltransferase	670	I	Phosphatidylglycerophosphate synthase			Yes	289	0	0	0	0	0	0
	Iho_0053	DEAD_2 domain protein	770	K	Rad3-related DNA helicase				586	3	0	1.47355	0	1.47306	0
	Iho_0054	hypothetical protein							147	83	3	164.922	5.9839	165.7	8.98472
	Iho_0055	hypothetical protein	1766	S	Uncharacterized conserved protein				243	47	26	56.472	30.9177	56.7736	47.5285
	Iho_0056	MscS Mechanosensitive ion channel	1568	M	Small-conductance mechanosensitive channel			Yes	257	0	0	0	0	0	0
	Iho_0057	L-2-aminoadipate N-acetyltransferase	1589	H	Glutathione synthase/glutaminyl transferase/alpha-L-glutamate ligase				281	114	95	117.816	97.5554	118.566	150.304
	Iho_0058	peptidylprolyl isomerase, FKBP-type	980	O	FKBP-type peptidyl-prolyl cis-trans isomerase 2				239	215	96	262.607	116.688	263.615	179.162
	Iho_0059	putative transcription elongation factor	1761	K	Transcription elongation factor				177	96	73	158.222	119.27	159.236	183.007
	Iho_0060	metallophosphoesterase	1149	R	Calcineurin-like phosphoesterase				223	0	0	0	0	0	0
	Iho_0061	DNA primase	4281	L	DNA primase (bacterial type)				441	701	703	463.483	459.554	466.025	707.965
	Iho_0062	replicative DNA polymerase I	328	L	DNA polymerase elongation subunit (family B)				786	29	20	10.7926	7.36462	10.8386	11.3418
	Iho_0063	hypothetical protein					Yes	Yes	123	0	0	0	0	0	0
	Iho_0064	hypothetical protein							213	10	6	13.6573	8.31044	13.731	12.6301
	Iho_0065	SSU ribosomal protein S10P	1758	J	Ribosomal protein S10				106	84	46	230.185	125.645	231.836	192.355
	Iho_0066	FAD-dependent pyridine nucleotide-disulphide oxidoreductase	1067	C	NADH dehydrogenase, FAD-containing subunit	Yes			357	77	106	63.0144	85.8136	63.3053	132.044
	Iho_0067		973	J	tRNA or rRNA cytosine-C5-methylase				326	0	0	0	0	0	0
	Iho_0068	hypothetical protein							258	7	0	7.88868	0	7.9291	0
	Iho_0069	protein of unknown function DUF81	2050	R	Predicted permease	Yes		Yes	240	0	0	0	0	0	0
	Iho_0070	rRNA biogenesis protein Nop56/Nop58	1923	J	Protein implicated in ribosomal biogenesis, Nop56p homolog				433	304	240	203.776	159.707	205.143	246.094
	Iho_0071	hypothetical protein							230	2	0	2.5029	0	2.50206	0
	Iho_0072	metallophosphoesterase	1143	T	Serine/threonine protein phosphatase PP2A family				307	34	6	32.2522	5.77767	32.4224	8.81576
	Iho_0073	hypothetical protein				Yes		Yes	341	0	0	0	0	0	0
	Iho_0074	membrane protein-like protein	3812	S	Predicted membrane protein			Yes	266	0	0	0	0	0	0
	Iho_0075	putative transcriptional regulator, CopG family	1008	K	Transcriptional regulator, CopG/Arc/MetJ family				125	0	0	0	0	0	0
	Iho_0076	hypothetical protein						Yes	61	0	0	0	0	0	0
	Iho_0077	glutamyl-tRNA(Gln) amidotransferase subunit E	1719	J	Archaeal Glu-tRNAGln amidotransferase subunit E				637	329	231	151.174	105.143	151.658	161.495
	Iho_0078	DNA primase large subunit	3013	L	Eukaryotic-type DNA primase, large subunit				356	0	0	0	0	0	0
	Iho_0079	Zn-dependent hydrolase of the beta-lactamase fold-like protein	497	R	Zn-dependent hydrolase of the beta-lactamase fold				227	127	77	162.611	98.2772	163.413	150.955
	Iho_0080	Cupin 2, conserved barrel domain protein	2994	S	Cupin domain containing protein				118	37	27	91.1835	66.4497	91.7177	101.665
	Iho_0081	hypothetical protein	371	D	Chromosome segregation ATPase/orc1/cdc6 fam replication initiation prot				1392	78	76	16.3252	15.7757	16.4116	24.2818
	Iho_0082	Protein of unknown function DUF359	4076	S	Uncharacterized conserved protein				184	0	0	0	0	0	0
	Iho_0083	DNA-directed RNA polymerase, subunit E''	4077	K	DNA-directed RNA polymerase, subunit E''				70	18	0	75.4081	0	75.5437	0
	Iho_0084	DNA-directed RNA polymerase, subunit E'	675	K	DNA-directed RNA polymerase, subunit E'				177	31	25	50.9593	41.2617	51.3186	62.7672
	Iho_0085	succinyl-CoA synthetase (ADP-forming) alpha subunit	1339	C	Succinyl-CoA synthetase, alpha subunit				296	576	326	564.561	317.81	569.356	489.968
	Iho_0086	succinyl-CoA synthetase (ADP-forming) beta subunit	1337	C	Succinyl-CoA synthetase, beta subunit				376	377	327	291.606	250.209	293.531	385.463
	Iho_0087	prefoldin, alpha subunit	1341	O	Predicted prefoldin, molecular chaperone				160	42	69	76.3065	124.176	76.7322	191.361
	Iho_0088	hypothetical protein							70	0	0	0	0	0	0
	Iho_0089	uroporphyrin-III C-methyltransferase	644	H	Uroporphyrinogen-III methylase	Yes			248	61	48	71.8719	55.8859	72.207	85.8569
	Iho_0090	Uroporphyrinogen III synthase HEM4	2048	H	Uroporphyrinogen-III synthase				234	21	2	26.0708	2.35709	26.2518	3.73401
	Iho_0091	hypothetical protein							52	0	0	0	0	0	0
	Iho_0092	DNA-binding protein containing PIN domain-like protein	720	V	PIN domain containing protein				204	4	2	5.618	2.70372	5.67033	4.28313
	Iho_0093	hypothetical protein	1329	O	ABC-type transport system involved in cytochrome c biogenesis, permease	Yes		Yes	215	0	0	0	0	0	0
	Iho_0094	hypothetical protein	4047	S	Uncharacterized conserved protein	Yes	Yes	Yes	134	47	30	102.256	64.7166	102.72	99.4275
	Iho_0095	hypothetical protein	5908	S	Ferritin-like domain				108	387	159	1044.72	426.709	1049.68	655.673
	Iho_0096	thermosome subunit	1257	O	Chaperonin GroEL (HSP60 family)				558	2394	1087	1248.14	561.802	1256.38	864.882
	Iho_0097	protein of unknown function DUF89	4410	R	Predicted ATP-grasp domain fused to redox center				271	65	37	70.1445	39.5119	70.3887	60.8098
	Iho_0098	hypothetical protein	1414	M	Glycosyltransferase				354	59	60	48.6818	49.2119	48.8546	75.4026
	Iho_0099	transcriptional regulator, HxlR family	1057	K	Predicted transcriptional regulator				137	0	0	0	0	0	0
	Iho_0100	peptidase M24	1000	E	Xaa-Pro aminopeptidase				341	77	86	65.715	72.8839	66.0028	111.964
	Iho_0101	hypothetical protein	452	D	Crenarchaeal division protein ESCRT-III				178	0	0	0	0	0	0
	Iho_0102	protein of unknown function DUF224, cysteine-rich region domain protein	333	C	Fe-S oxidoreductase				351	8	0	6.70678	0	6.70482	0
	Iho_0103	SSU ribosomal protein S27E	4108	J	Ribosomal protein S27E				69	20	9	84.357	37.9495	84.7317	58.2674
	Iho_0104	hydroxymethylpyrimidine synthase	2741	H	Thiamine biosynthesis protein ThiC				439	24	34	15.9753	22.2916	16.0209	34.4408
	Iho_0105	protein of unknown function DUF763	4253	S	Uncharacterized conserved protein				374	0	0	0	0	0	0
	Iho_0106	phosphate ABC transporter ATP-binding protein, PhoT family	229	H	ABC-type tungstate transport system, permease component				252	32	28	36.9965	32.4225	37.2266	49.996
	Iho_0107	phosphate ABC transporter membrane protein 2, PhoT family	168	P	ABC-type phosphate transport system, permease component	Yes	Yes	Yes	279	0	0	0	0	0	0
	Iho_0108	phosphate ABC transporter membrane protein 1, PhoT family	167	P	ABC-type phosphate transport system, permease component	Yes		Yes	307	0	0	0	0	0	0
	Iho_0109	peptidase M50	614	R	Zn-dependent protease			Yes	195	0	0	0	0	0	0
	Iho_0110	t-RNA-binding domain protein	1136	R	EMAP domain RNA-binding protein				111	49	34	128.746	88.2214	129.304	135.803
	Iho_0111	histone deacetylase superfamily	324	R	Deacetylase, including yeast histone deacetylase and acetoin utilization protein				326	225	130	202.034	115.671	202.584	177.509
	Iho_0112	hypothetical protein	6583	L	Endonuclease IV				293	189	139	188.28	137.276	189.186	210.889
	Iho_0113	hypothetical protein	5957	S	Uncharacterized conserved protein				97	5	0	15.2343	0	15.23	0
	Iho_0114	hypothetical protein							266	0	0	0	0	0	0
	Iho_0115	UBA/THIF-type NAD/FAD binding protein	1676	H	Dinucleotide-utilizing enzyme involved in molybdopterin and thiamine biosynthesis				170	14	5	24.0046	8.35882	24.1599	13.08
	Iho_0116	hypothetical protein	6883	S	Zn-ribbon domain containing protein				119	0	0	0	0	0	0
	Iho_0117	hypothetical protein						Yes	261	0	0	0	0	0	0
	Iho_0118	ABC transporter related	201	P	ABC-type Mn/Zn transport system, ATPase component				247	38	45	44.9041	52.6774	45.1144	80.8189
	Iho_0119	hypothetical protein	5464	S	Uncharacterized conserved protein				141	43	21	89.3244	42.9584	89.6901	66.0927
	Iho_0120	tRNA intron endonuclease	1701	J	tRNA splicing endonuclease				180	56	39	91.158	62.7453	91.4996	96.4442
	Iho_0121	hypothetical protein	2641	P	Phosphate transport regulator (distant homolog of PhoU)				230	162	150	205.688	187.231	206.467	289.049
	Iho_0122	transcriptional regulator, AsnC family	1580	K	Transcriptional regulator (IclR family)				182	0	4	0	6.29242	0	9.81718
	Iho_0123	glutamine amidotransferase-like protein	3639	R	Predicted glutamine amidotransferase				205	11	0	15.6071	0	15.6562	0
	Iho_0124	hypothetical protein							76	11	0	41.9944	0	42.3451	0
	Iho_0125	Rhomboid family protein	1768	E	Membrane associated serine protease			Yes	258	0	3	0	3.20674	0	5.07999
	Iho_0126	hypothetical protein	5079	S	Uncharacterized conserved protein				597	428	474	208.681	229.155	209.969	352.744
	Iho_0127	tRNA/rRNA methyltransferase (SpoU)	1018	J	rRNA methylase				228	14	13	17.729	16.4759	17.8446	25.3277
	Iho_0128	multiple antibiotic resistance (MarC)-related protein	1997	U	Multiple antibiotic transporter			Yes	196	0	0	0	0	0	0
	Iho_0129	protein of unknown function DUF699, ATPase putative	1951	R	Predicted P-loop ATPase fused to an acetyltransferase				811	85	101	30.6955	36.0702	30.8091	55.412
	Iho_0130	TatD-related deoxyribonuclease	891	L	Mg-dependent DNase				232	21	3	26.3963	3.79152	26.4836	5.6929
	Iho_0131	metal dependent phosphohydrolase	4311	R	Predicted hydrolase of HD superfamily				196	42	24	62.6323	35.4655	62.9521	54.6161
	Iho_0132	Alcohol dehydrogenase	984	C	Alcohol dehydrogenase, class IV				414	580	555	407.207	387.199	409.846	595.471
	Iho_0133	phosphoadenosine phosphosulfate reductase	72	E	3'-phosphoadenosine 5'-phosphosulfate sulfotransferase (PAPS reductase)/FAD synthetase or related enzyme				421	52	24	36.0389	16.5027	36.1593	25.3884
	Iho_0134	hypothetical protein						Yes	265	6	0	6.66249	0	6.66054	0
	Iho_0135	hypothetical protein	4105	S	Uncharacterized conserved protein				148	11	0	21.7561	0	21.8992	0
	Iho_0136	hypothetical protein	9502	S	Uncharacterized conserved protein				242	37	27	44.5145	32.1701	44.775	49.4631
	Iho_0137	hypothetical protein							259	9	2	10.1305	2.29213	10.1701	3.52497
	Iho_0138	UBA/THIF-type NAD/FAD binding protein	1676	H	Dinucleotide-utilizing enzyme involved in molybdopterin and thiamine biosynthesis				263	15	5	16.6007	5.60188	16.7218	8.49324
	Iho_0139	amino acid/amide ABC transporter substrate-binding protein, HAAT family	1021	E	ABC-type branched-chain amino acid transport system, periplasmic component	Yes	Yes		429	726	413	491.466	277.542	495.052	427.188
	Iho_0140	amino acid/amide ABC transporter substrate-binding protein, HAAT family	1021	E	ABC-type branched-chain amino acid transport system, periplasmic component	Yes	Yes		431	434	241	292.42	161.582	294.421	248.381
	Iho_0141	hypothetical protein					Yes		249	0	0	0	0	0	0
	Iho_0142	hypothetical protein							171	502	402	851.445	675.466	858.456	1042.47
	Iho_0143	hypothetical protein							66	254	112	1122.64	494.028	1129.42	758.41
	Iho_0144	UspA domain protein	2053	T	Nucleotide-binding protein, UspA family				147	607	192	1198.65	376.699	1207.72	580.994
	Iho_0145	DEAD/DEAH box helicase domain protein	877	K	DNA or RNA helicase of superfamily II				559	2	0	1.0758	0	1.07553	0
	Iho_0146	daunorubicin resistance ABC transporter ATPase subunit	194	V	ABC-type multidrug transport system, ATPase component				319	0	0	0	0	0	0
	Iho_0147	daunorubicin resistance ABC transporter, inner membrane subunit B	1467	V	ABC-type multidrug transport system, permease component	Yes		Yes	255	0	0	0	0	0	0
	Iho_0148	hypothetical protein	4059	S	Uncharacterized conserved protein				95	40	54	121.968	164.815	122.861	252.179
	Iho_0149	hypothetical protein						Yes	279	0	0	0	0	0	0
	Iho_0150	leucyl-tRNA synthetase	809	J	Leucyl-tRNA synthetase				1022	637	556	181.522	157.682	182.538	242.119
	Iho_0151	DNA-directed RNA polymerase, subunit K	1268	K	DNA-directed RNA polymerase, subunit K/omega				97	34	16	101.757	47.8325	102.41	73.3164
	Iho_0152	hypothetical protein						Yes	280	0	0	0	0	0	0
	Iho_0153	archaean signal peptidase. Serine peptidase. MEROPS family S26B	1739	U	Signal peptidase I			Yes	162	0	0	0	0	0	0
	Iho_0154	hypothetical protein							213	0	0	0	0	0	0
	Iho_0155	pyridoxal phosphate synthase yaaE subunit	34	H	Predicted glutamine amidotransferase involved in pyridoxine biosynthesis				200	121	102	176.095	147.52	177.064	226.701
	Iho_0156	pyridoxal phosphate synthase yaaD subunit	4075	H	Pyridoxine biosynthesis enzyme				342	345	159	295.316	135.058	296.182	207.341
	Iho_0157	Small nuclear ribonucleoprotein, LSM family	998	K	Small nuclear ribonucleoprotein (snRNP) homolog				91	83	52	264.407	164.195	265.721	252.972
	Iho_0158	methionine adenosyltransferase	1678	E	Archaeal S-adenosylmethionine synthetase				401	545	533	396.089	382.549	398.078	589.903
	Iho_0159	hypothetical protein				Yes		Yes	92	0	0	0	0	0	0
	Iho_0160	16S rRNA m(2)G 1207 methyltransferase	110	J	16S RNA G1207 methylase RsmC				194	2	0	2.96735	0	2.96636	0
	Iho_0161	ABC transporter related	207	V	ABC-type multidrug transport system, ATPase component				218	12	7	16.0437	9.20836	16.1149	14.239
	Iho_0162	molybdopterin molybdochelatase	217	H	Molybdopterin biosynthesis enzyme				584	409	354	204.198	174.273	205.206	269.147
	Iho_0163	ABC transporter related	922	V	ABC-type antimicrobial peptide transport system, ATPase component				241	3	0	3.58299	0	3.58179	0
	Iho_0164	hypothetical protein	8618	S	Uncharacterized conserved protein				180	24	12	38.7753	19.3373	38.9784	29.6546
	Iho_0165	phosphoribosylamine--glycine ligase	4415	F	Phosphoribosylamine-glycine ligase				461	305	327	192.941	203.744	193.938	314.528
	Iho_0166	hypothetical protein						Yes	231	0	0	0	0	0	0
	Iho_0167	Ras superfamily GTP-binding protein YlqF	350	R	Predicted GTPase				263	9	0	9.95641	0	10.0375	0
	Iho_0168	SSU ribosomal protein S6P modification protein	1589	H	Glutathione synthase/glutaminyl transferase/alpha-L-glutamate ligase				293	37	48	36.9078	47.1591	37.0099	72.5368
	Iho_0169	hypothetical protein							115	26	2	66.0329	4.79617	66.3496	7.5979
	Iho_0170	hypothetical protein	491	S	Uncharacterized conserved protein				125	27	4	63.6723	9.16176	63.7425	14.2938
	Iho_0171	glutamine--fructose-6-phosphate transaminase	57	M	Glucosamine 6-phosphate synthetase				592	59	35	29.0359	17.1496	29.2045	26.3336
	Iho_0172	4Fe-4S ferredoxin, iron-sulfur binding domain protein	4073	C	MinD superfamily P-loop ATPase with inserted ferredoxin domain				244	18	0	21.5173	0	21.5787	0
	Iho_0173	4Fe-4S ferredoxin, iron-sulfur binding domain protein	4073	C	MinD superfamily P-loop ATPase with inserted ferredoxin domain	Yes			211	29	9	40.057	12.0624	40.2806	18.9134
	Iho_0174	nucleoid protein Alba	1753	K	Archaeal DNA-binding protein				97	658	250	1966.75	747.196	1983.01	1147.43
	Iho_0175	hypothetical protein	4324	S	Uncharacterized conserved protein				106	21	0	57.9192	0	58.0582	0
	Iho_0176	hypothetical protein	7216	S	Uncharacterized conserved protein				90	0	0	0	0	0	0
	Iho_0177	1-(5-phosphoribosyl)-5-[(5-phosphoribosylamino) methylideneamino] imidazole-4-carboxamide isomerase	618	E	Phosphoribosylformimino-5-aminoimidazole carboxamide ribonucleotide (ProFAR) isomerase				235	36	11	44.8133	13.8172	45.0117	21.022
	Iho_0178	Mn2+-dependent serine/threonine protein kinase	1185	T	Mn2+-dependent serine/threonine protein kinase				204	18	6	26.0271	8.67708	26.0196	13.1873
	Iho_0179	dITPase	4184	F	Xanthosine triphosphate pyrophosphatase				188	27	9	41.9515	14.133	42.0859	21.5076
	Iho_0180	SSU ribosomal protein S13P	1722	J	Ribosomal protein S13				152	36	24	68.8263	45.4072	69.2051	69.9545
	Iho_0181	SSU ribosomal protein S4P	4239	J	Ribosomal protein S4 or related protein				166	64	16	112.592	27.9503	113.058	42.8415
	Iho_0182	SSU ribosomal protein S11P	4240	J	Ribosomal protein S11				130	175	116	389.062	256.385	393.278	395.767
	Iho_0183	DNA-directed RNA polymerase, subunit D	4241	K	DNA-directed RNA polymerase subunit D				283	78	64	80.3632	65.1355	80.7491	100.378
	Iho_0184	LSU ribosomal protein L18AE	780	J	Ribosomal protein L18E				118	67	42	165.03	102.22	166.197	157.865
	Iho_0185	LSU ribosomal protein L13P	4242	J	Ribosomal protein L13				148	150	115	295.786	224.002	297.378	345.124
	Iho_0186	SSU ribosomal protein S9P	4243	J	Ribosomal protein S9				148	55	65	107.879	126.364	108.48	194.671
	Iho_0187	DNA-directed RNA polymerase, subunit N	4244	K	DNA-directed RNA polymerase, subunit N (RpoN/RPB10)				68	23	23	98.7858	97.9556	99.3253	150.043
	Iho_0188	SSU ribosomal protein S2P	4245	J	Ribosomal protein S2				212	93	101	128.078	137.838	128.692	212.022
	Iho_0189	Ferredoxin-like protein	349	C	Ferredoxin				79	291	89	1070.7	326.047	1078.49	500.46
	Iho_0190	hypothetical protein	4135	R	Zn-finger protein				75	0	0	0	0	0	0
	Iho_0191	DEAD/DEAH box helicase domain protein	557	R	Lhr-like helicase				943	14	2	4.31939	0.584899	4.33565	0.926573
	Iho_0192	cation transporter	4145	P	Trk-type K+ transport system, membrane component	Yes	Yes	Yes	462	0	0	0	0	0	0
	Iho_0193	SSU ribosomal protein S25E	4327	J	Ribosomal protein S25				124	24	17	56.2043	39.6705	56.4543	61.0065
	Iho_0194	protein of unknown function DUF75	347	R	Archaeal enzyme of ATP-grasp superfamily				266	70	84	76.7174	91.6658	77.089	140.774
	Iho_0195	molecular chaperone (HSP20 family)	1840	O	Molecular chaperone (HSP20 family)				102	48	28	137.765	80.9861	138.157	123.081
	Iho_0196	alanyl-tRNA synthetase	1255	J	Alanyl-tRNA synthetase				901	244	181	78.9483	57.9901	79.3109	89.2473
	Iho_0197	hypothetical protein				Yes	Yes		488	3	5	1.76947	3.02646	1.76887	4.61056
	Iho_0198	Radical SAM domain protein	951	R	Radical SAM superfamily enzyme				338	0	0	0	0	0	0
	Iho_0199	aspartate kinase	861	E	Aspartokinase				461	116	85	73.2699	53.46	73.6433	82.2033
	Iho_0200	hypothetical protein						Yes	53	0	0	0	0	0	0
	Iho_0201	glutamyl-tRNA(Gln) amidotransferase subunit D	1924	E	L-asparaginase/archaeal Glu-tRNAGln amidotransferase subunit D				442	142	108	93.7349	70.8989	94.1067	108.799
	Iho_0202	hypothetical protein							275	24	10	25.4269	10.5115	25.5599	16.1494
	Iho_0203	methylated-DNA--protein-cysteine methyltransferase	2724	L	Methylated DNA-protein cysteine methyltransferase				102	0	0	0	0	0	0
	Iho_0204	hypothetical protein				Yes	Yes		122	0	0	0	0	0	0
	Iho_0205	ATPase associated with various cellular activities, AAA_3	434	R	MoxR-like ATPase				314	103	107	95.5068	98.4549	96.1116	151.57
	Iho_0206	transglutaminase domain protein	2169	E	Transglutaminase-like enzyme, putative cysteine protease	Yes	Yes	Yes	428	5	7	3.45263	4.73097	3.45165	7.26047
	Iho_0207	hypothetical protein	3216	S	Uncharacterized conserved protein				258	48	36	54.4244	40.2708	54.6654	62.0286
	Iho_0208	hypothetical protein							100	0	0	0	0	0	0
	Iho_0209	ribosomal RNA-processing protein RRP42	1574	J	RNase PH-related exoribonuclease				276	112	115	118.639	120.572	119.245	185.211
	Iho_0210	ribosomal RNA-processing protein RRP41/SKI6	1575	J	Ribonuclease PH				241	125	134	150.945	161.06	151.794	247.435
	Iho_0211	ribosomal RNA-processing protein RRP4	678	J	RNA-binding protein Rrp4 or related				239	63	51	76.5445	61.8044	77.0297	94.9019
	Iho_0212	hypothetical protein	946	O	Pyruvate-formate lyase-activating enzyme				236	49	39	60.6296	47.6197	60.9628	73.4475
	Iho_0213	hypothetical protein	4153	K	RNA polymerase III subunit C34 (Lrp/AsnC family)				161	19	0	34.4287	0	34.6244	0
	Iho_0214	hypothetical protein							102	0	0	0	0	0	0
	Iho_0215	shikimate dehydrogenase	1033	E	Shikimate 5-dehydrogenase				262	21	16	23.2947	17.5897	23.4352	27.1801
	Iho_0216	hypothetical protein				Yes			79	0	0	0	0	0	0
	Iho_0217	hypothetical protein							382	0	5	0	3.88521	0	5.97492
	Iho_0218	hypothetical protein							96	0	0	0	0	0	0
	Iho_0219	AIR synthase related protein domain protein	638	H	Thiamine monophosphate kinase				282	0	0	0	0	0	0
	Iho_0220	valyl-tRNA synthetase	808	J	Valyl-tRNA synthetase				792	138	110	50.8151	40.2766	51.079	61.7851
	Iho_0221	ATPase-like protein	286	L	HerA helicase				402	0	0	0	0	0	0
	Iho_0222	nucleotide kinase-like protein	1038	F	Predicted nucleotide kinase (CMP/AMP kinase related)				181	3	0	4.77072	0	4.76912	0
	Iho_0223	Xylose isomerase domain protein TIM barrel	1895	G	Sugar phosphate isomerase/epimerase				285	0	0	0	0	0	0
	Iho_0224	dCTP deaminase (EC 3.5.4.13)	4048	F	Deoxycytidine deaminase				180	2	0	3.16891	0	3.2293	0
	Iho_0225	hypothetical protein							118	0	0	0	0	0	0
	Iho_0226	transcriptional regulator, AsnC family	1117	K	Lrp/AsnC family C-terminal domain				77	244	165	922.606	615.672	929.003	950.835
	Iho_0227	dihydroorotate oxidase B, catalytic subunit	603	F	Dihydroorotate dehydrogenase				302	52	48	50.0762	45.9868	50.4087	70.6774
	Iho_0228	hypothetical protein				Yes	Yes	Yes	288	25	11	25.2431	11.0072	25.3505	16.9938
	Iho_0229	Radical SAM domain protein	2173	O	Organic radical activating enzyme				218	9	12	12.0947	16.0465	12.1419	24.5009
	Iho_0230	LSU ribosomal protein L7AE	1751	J	Ribosomal protein HS6-type (S12/L30/L7a)				128	1793	614	4071.39	1366.02	4106	2119.05
	Iho_0231	protein of unknown function DUF711	4321	S	Uncharacterized conserved protein				428	83	55	56.6378	37.1135	56.9179	57.0093
	Iho_0232	hypothetical protein	2197	S	Subunit of KEOPS complex, involved (Cgi121BUD32KAE1)				111	0	0	0	0	0	0
	Iho_0233	phosphoribosyltransferase	40	R	Predicted phosphoribosyltransferase				197	25	16	36.9556	23.6038	37.1407	35.9523
	Iho_0234	hypothetical protein							116	123	27	308.662	67.5954	310.379	103.417
	Iho_0235	hypothetical protein	1568	M	Small-conductance mechanosensitive channel			Yes	250	31	46	36.2241	52.9827	36.3902	81.7509
	Iho_0236	TrkA-N domain protein	1957	P	K+ transport system, NAD-binding component				220	0	8	0	10.6951	0	16.1567
	Iho_0237	hypothetical protein						Yes	120	0	0	0	0	0	0
	Iho_0238	hypothetical protein	1147	R	Predicted phosphohydrolase				228	13	0	16.7498	0	16.7448	0
	Iho_0239	hypothetical protein	4160	S	Uncharacterized conserved protein				284	0	0	0	0	0	0
	Iho_0240	Protein of unknown function DUF54	1042	J	Predicted exosome subunit				144	11	5	22.253	10.0142	22.4382	15.5778
	Iho_0241	RecB-family nuclease-like protein	1019	R	SpoU rRNA Methylase family enzyme				145	53	70	106.316	138.683	107.122	214.123
	Iho_0242	HAD-superfamily hydrolase, subfamily IB (PSPase-like)	1158	E	Phosphoserine phosphatase				208	50	21	69.8661	29.1208	70.2432	44.8032
	Iho_0243	DNA-directed RNA polymerase, subunit A'	4257	K	DNA-directed RNA polymerase subunit A'				889	234	203	76.7099	65.9634	77.0659	101.474
	Iho_0244	DNA-directed RNA polymerase, subunit A"	4256	K	DNA-directed RNA polymerase subunit A''				422	153	87	105.703	59.5495	106.234	91.6929
	Iho_0245	LSU ribosomal protein L30E	1752	J	Ribosomal protein L30E				107	43	10	117.058	27.0495	117.642	41.6573
	Iho_0246	NusA family KH domain protein	1760	K	Transcription elongation factor				143	84	42	170.574	84.7657	171.72	130.564
	Iho_0247	SSU ribosomal protein S12P	4255	J	Ribosomal protein S12				147	51	17	101.484	33.439	101.717	51.3508
	Iho_0248	hypothetical protein	1759	S	Uncharacterized conserved protein				127	6	5	14.0033	11.6007	13.9994	17.5884
	Iho_0249	SSU ribosomal protein S7P	4254	J	Ribosomal protein S7				195	70	63	104.887	93.3131	105.451	143.554
	Iho_0250	ORC complex protein Cdc6/Orc1	467	L	Cdc6-related protein, AAA superfamily ATPase				403	0	0	0	0	0	0
	Iho_0251	hypothetical protein	928	L	Endonuclease V homolog				150	0	0	0	0	0	0
	Iho_0252	ribose-phosphate pyrophosphokinase	67	F	Phosphoribosylpyrophosphate synthetase				298	764	381	745.688	369.841	751.194	569.403
	Iho_0253	cell division protein pelota	1741	R	Predicted RNA-binding protein				346	47	25	39.6323	21.0385	39.7481	32.2305
	Iho_0254	hypothetical protein							78	0	0	0	0	0	0
	Iho_0255	UspA domain protein	2053	T	Nucleotide-binding protein, UspA family				136	11	5	23.62	10.4485	23.6941	16.35
	Iho_0256	AMP-dependent synthetase and ligase	4201	I	Acyl-coenzyme A synthetase/AMP-(fatty) acid ligase				645	767	825	559.241	604	563	931
	Iho_0258	hypothetical protein							138	185	72	390.052	150.551	391.895	231.815
	Iho_0259	phosphoesterase, putative	1150	R	Predicted ICC-like phosphoesterase				249	0	0	0	0	0	0
	Iho_0260	molybdopterin synthase subunit MoaD /MoaE	534	H	Molybdopterin converting factor, large subunit				220	39	7	51.5587	9.3788	51.8947	14.2293
	Iho_0261	pyruvate carboxyltransferase	2093	E	Isopropylmalate/homocitrate/citramalate synthase				488	125	52	74.5921	30.8489	75.0225	47.4404
	Iho_0262	hypothetical protein				Yes	Yes	Yes	61	0	0	0	0	0	0
	Iho_0263	hypothetical protein	653	S	Uncharacterized conserved protein				99	0	0	0	0	0	0
	Iho_0264	hypothetical protein							127	0	0	0	0	0	0
	Iho_0265	protein of unknown function DUF885							482	141	77	85.3207	46.1032	85.7422	71.058
	Iho_0266	putative metalloendopeptidase, glycoprotease family	1183	L	Subunit of KEOPS complex, contains a domain with ASKHA fold and RIO-type kinase (AP-endonuclease activity)				329	63	30	55.9889	26.3917	56.2747	40.6443
	Iho_0267	hypothetical protein			V4R domain containing protein				171	14	0	23.9394	0	24.0939	0
	Iho_0268	hypothetical protein	4159	R	MoxR-like ATPase				464	315	338	198.092	210.728	198.962	323.829
	Iho_0269	Orotidine 5'-phosphate decarboxylase	53	G	3-hexulose-6-phosphate synthase or related protein				215	122	72	165.304	96.1771	166.128	148.488
	Iho_0270	SSU ribosomal protein S27AE	4183	J	Ribosomal protein S27AE				58	0	0	0	0	0	0
	Iho_0271	SSU ribosomal protein S24E	4182	J	Ribosomal protein S24E				105	90	56	249.813	154.842	250.685	237.166
	Iho_0272	SSU ribosomal protein S17E	1885	J	Ribosomal protein S17E				74	53	59	208.882	230.279	210.015	354.533
	Iho_0273	amidohydrolase	692	F	Cytosine deaminase or related metal-dependent hydrolase				367	31	13	24.5771	10.1882	24.7504	15.7257
	Iho_0274	phosphoglycerate kinase	496	G	3-phosphoglycerate kinase				408	1431	1179	1023.17	835.342	1028.83	1286.06
	Iho_0275	hypothetical protein	3733	S	Uncharacterized conserved protein				80	2	0	7.13006	0	7.26593	0
	Iho_0276	succinate dehydrogenase subunit A	571	C	Succinate dehydrogenase/fumarate reductase, flavoprotein subunit				561	222	146	115.542	75.1251	116.009	115.537
	Iho_0277	hypothetical protein	1414	M	Glycosyltransferase				395	19	21	14.1114	15.3437	14.1632	23.6337
	Iho_0278	metallophosphoesterase	397	L	DNA repair exonuclease, SbcD				384	10	4	7.6965	2.87271	7.69431	4.55083
	Iho_0279	hypothetical protein	5510	S	Uncharacterized conserved protein	Yes		Yes	119	0	0	0	0	0	0
	Iho_0280	3-dehydroquinate dehydratase	2097	E	3-dehydroquinate dehydratase				215	42	2	57.0376	2.76121	57.329	4.24636
	Iho_0281	Methylase involved in ubiquinone/menaquinone biosynthesis-like							123	4	0	9.77843	0	9.77598	0
	Iho_0282	hypothetical protein							64	6	0	27.7055	0	27.8706	0
	Iho_0283	GTP-binding protein HflX	353	R	GTP-binding protein protease modulator				372	0	0	0	0	0	0
	Iho_0284	SSU ribosomal protein S19E	1344	J	Ribosomal protein S19E (S16A)				155	34	25	64.1138	46.5792	64.3085	71.672
	Iho_0285	DNA-binding TFAR19-related protein	4179	R	DNA-binding protein				116	10	0	25.4781	0	25.4708	0
	Iho_0286	LSU ribosomal protein L39E	4177	J	Ribosomal protein L39E				55	28	16	147.457	82.7623	148.416	127.583
	Iho_0287	LSU ribosomal protein L31E	4473	J	Ribosomal protein L31E				101	74	61	213.904	174.281	214.989	268.12
	Iho_0288	translation initiation factor 6 (aeIF-6)	4176	J	Translation initiation factor 6 (eIF-6)				223	91	54	118.88	70.7335	119.365	108.088
	Iho_0289	Nucleotidyl transferase	667	M	dTDP-glucose pyrophosphorylase				355	53	7	43.8618	5.71401	43.958	8.79919
	Iho_0290	SSU ribosomal protein S26E	4305	J	Ribosomal protein S26				94	6	4	18.5339	11.7353	18.7635	18.5906
	Iho_0291	protein of unknown function DUF358	1239	J	RNA base methyltransferase family enzyme				189	0	0	0	0	0	0
	Iho_0292	5-oxoprolinase (ATP-hydrolyzing)	1512	E	N-methylhydantoinase B/acetone carboxylase, alpha subunit				495	49	22	28.9115	12.716	29.0592	19.6626
	Iho_0293	putative circadian clock protein, KaiC	1171	T	RecA-superfamily ATPase implicated in signal transduction				275	244	268	258.436	281.887	259.905	433.494
	Iho_0294	methyltransferase	910	J	Predicted RNA methylase				197	5	0	7.47444	0	7.52847	0
	Iho_0295	methionine aminopeptidase, type II	1000	E	Xaa-Pro aminopeptidase				306	40	18	38.1952	17.0457	38.3101	26.2134
	Iho_0296	glyceraldehyde-3-phosphate ferredoxin oxidoreductase	5072	C	Aldehyde:ferredoxin oxidoreductase				652	103	42	46.1184	18.5645	46.3589	28.6307
	Iho_0297	protein of unknown function DUF343	4124	S	Uncharacterized conserved protein				127	39	40	89.7422	90.5244	90.0634	139.899
	Iho_0298	hypothetical protein				Yes		Yes	361	0	0	0	0	0	0
	Iho_0299	hypothetical protein							98	0	0	0	0	0	0
	Iho_0300	Radical SAM domain protein	1291	L	DNA repair photolyase				376	5	2	3.93013	1.57888	3.92901	2.42811
	Iho_0301	phage SPO1 DNA polymerase-related protein	905	L	Uracil-DNA glycosylase				191	2	0	3.14855	0	3.14776	0
	Iho_0302	major facilitator superfamily MFS_1	5728	G	permease of the major facilitator superfamily	Yes		Yes	359	0	0	0	0	0	0
	Iho_0303	ACT domain-containing protein	4941	T	ACT domain-containing protein				91	2	0	6.6085	0	6.60684	0
	Iho_0304	3-isopropylmalate dehydratase, small subunit	2230	E	3-isopropylmalate dehydratase small subunit				186	68	25	106.605	38.9097	107.167	59.7448
	Iho_0305	hypothetical protein	2431	R	Predicted Rossmann fold nucleotide-binding protein				163	140	89	249.901	157.831	251.147	242.612
	Iho_0306	putative circadian clock protein, KaiC	1171	T	RecA-superfamily ATPase implicated in signal transduction				287	0	0	0	0	0	0
	Iho_0307	Prephenate dehydratase	255	E	Prephenate dehydratase				311	30	30	28.0442	27.9404	28.2311	42.851
	Iho_0308	transcriptional regulator, AsnC family	1117	K	Lrp/AsnC family C-terminal domain				86	35	0	119.438	0	119.917	0
	Iho_0309	DNA-binding protein containing a Zn-ribbon domain-like protein	1115	R	Predicted DNA-binding protein containing a Zn-ribbon domain				397	2	0	1.43679	0	1.46417	0
	Iho_0310	hypothetical protein							120	0	0	0	0	0	0
	Iho_0311	phosphoribosylformylglycinamidine cyclo-ligase	639	F	Phosphoribosylaminoimidazole (AIR) synthetase				319	33	0	30.2822	0	30.3945	0
	Iho_0312	hypothetical protein						Yes	180	2	0	3.34096	0	3.34013	0
	Iho_0313	Anticodon-binding domain protein	401	J	Threonyl-tRNA synthetase				552	81	56	42.8767	29.2391	43.0842	45.0997
	Iho_0314	cytochrome c assembly protein	268	O	Cytochrome c biogenesis factor			Yes	974	30	56	8.96807	16.6133	8.99936	25.52
	Iho_0315	acetylornithine deacetylase	1107	E	Acetylornithine deacetylase/Succinyl-diaminopimelate desuccinylase or related deacylase				385	16	6	12.1819	4.54305	12.207	6.93662
	Iho_0316	Thioredoxin domain	2407	O	Thioredoxin fused to Cytochrome c biogenesis protein	Yes		Yes	486	24	23	14.446	13.6773	14.5099	21.0202
	Iho_0317	pantothenate kinase	4263	R	Predicted archaeal kinase (sugar kinase superfamily)				255	7	0	8.03189	0	8.07287	0
	Iho_0318	HhH-GPD family protein	466	L	3-methyladenine DNA glycosylase/8-oxoguanine DNA glycosylase				267	2	0	2.25234	0	2.25177	0
	Iho_0319	methyltransferase	33	J	Wybutosine (yW) biosynthesis enzyme, Trm5 transferase				323	13	2	11.8387	1.81555	11.8867	2.72601
	Iho_0320	hypothetical protein	6091	S	Uncharacterized conserved protein			Yes	347	0	0	0	0	0	0
	Iho_0321	hypothetical protein							407	0	0	0	0	0	0
	Iho_0322	Cyclopropane fatty acid synthase-like protein	1631	Q	SAM-dependent methyltransferase				196	21	6	31.1522	9.03125	31.3119	13.7255
	Iho_0323	translation initiation factor 2 subunit gamma (aeIF-2g)	1563	J	Translation initiation factor 2, gamma subunit (eIF-2gamma; GTPase)				415	386	320	271.066	222.605	272.609	342.764
	Iho_0324	porphobilinogen synthase	4300	H	Delta-aminolevulinic acid dehydratase				342	322	225	274.609	190.342	275.948	292.595
	Iho_0325	protein of unknown function DUF124	1907	S	Uncharacterized conserved protein				234	3	0	3.69017	0	3.68893	0
	Iho_0326	CRISPR-associated protein DxTHG motif	3433	V	CRISPR system related protein				523	13	6	7.28189	3.29714	7.32204	5.03779
	Iho_0327	CRISPR-associated protein, Cmr4 family	2657	V	CRISPR system related protein, RAMP superfamily				278	52	22	54.5853	22.7933	54.8473	35.1517
	Iho_0328	hypothetical protein	2666	V	Predicted CRISPR-associated polymerase				1025	145	106	41.2699	29.9492	41.4677	45.9715
	Iho_0329	hypothetical protein	2665	V	CRISPR system related protein, RAMP superfamily				354	43	42	35.5709	34.2415	35.7322	52.7418
	Iho_0330	hypothetical protein							138	0	0	0	0	0	0
	Iho_0331	CTP synthase	63	F	CTP synthase (UTP-ammonia lyase)	Yes	Yes		519	88	81	49.5943	45.3868	49.7925	69.6249
	Iho_0332	Radical SAM domain protein	938	R	Radical SAM superfamily enzyme				348	0	0	0	0	0	0
	Iho_0333	hypothetical protein	8619	S	Uncharacterized conserved protein				114	0	0	0	0	0	0
	Iho_0334	Phosphoribosylaminoimidazole carboxylase	2464	F	Phosphoribosylcarboxyaminoimidazole (NCAIR) mutase				138	70	51	148.473	106.833	149.11	163.982
	Iho_0335	hypothetical protein						Yes	200	0	0	0	0	0	0
	Iho_0336	hypothetical protein						Yes	175	0	0	0	0	0	0
	Iho_0337	Endonuclease V	929	L	Deoxyinosine 3'endonuclease (endonuclease V)				211	5	2	7.12528	2.77925	7.12349	4.173
	Iho_0338	Polyprenyl synthetase	1727	H	Geranylgeranyl pyrophosphate synthase				271	21	14	22.645	14.8926	22.7198	22.9809
	Iho_0339	hypothetical protein	1972	O	Thiol-disulfide isomerase or thioredoxin				127	0	0	0	0	0	0
	Iho_0340	Radical SAM domain protein	7424	H	Coproporphyrinogen III oxidase or related Fe-S oxidoreductase				384	19	0	14.5225	0	14.5614	0
	Iho_0341	Phosphoenolpyruvate carboxylase	4435	G	Phosphoenolpyruvate carboxylase				488	287	360	170.978	213.508	172.115	328.182
	Iho_0342	pseudouridylate synthase-like protein	1015	J	Predicted pseudouridylate synthase				427	72	38	49.3384	25.8365	49.5309	39.6024
	Iho_0343	D-fructose 1,6-bisphosphatase	1349	G	Archaeal fructose-1,6-bisphosphatase or related enzyme of inositol monophosphatase family				278	58	41	61.1033	42.7123	61.304	65.7762
	Iho_0344	phosphoenolpyruvate synthase	4250	R	Solo B3/4 domain (OB-fold DNA/RNA-binding) of Phe-aaRS-beta				219	89	37	118.458	48.8307	119.002	75.3074
	Iho_0345	FAD dependent oxidoreductase	2231	R	Uncharacterized FAD-dependent dehydrogenase				465	142	133	89.358	82.4516	89.7476	126.984
	Iho_0346	Adenylosuccinate synthetase	4387	F	Adenylosuccinate synthase				339	136	118	116.624	100.74	117.436	154.821
	Iho_0347	tyrosyl-tRNA synthetase	1886	J	Tyrosyl-tRNA synthetase				378	82	57	63.355	43.4932	63.6284	67.1105
	Iho_0348	Sec-independent protein translocase TatA	2694	U	Sec-independent protein secretion pathway component			Yes	120	9	0	21.865	0	21.9505	0
	Iho_0349	phosphoribosyltransferase	41	R	Predicted phosphoribosyltransferase				226	115	72	148.355	91.8365	149.117	141.464
	Iho_0350	hypothetical protein							92	0	0	0	0	0	0
	Iho_0351	purine or other phosphorylase, family 1	1324	F	Uridine phosphorylase				238	217	104	266.058	126.696	267.674	194.452
	Iho_0352	hypothetical protein	3727	L	Restriction endonuclease family enzyme				201	3	0	4.48786	0	4.48674	0
	Iho_0353	hypothetical protein							187	74	62	115.545	95.9042	116.102	147.29
	Iho_0354	sugar fermentation stimulation protein	4115	R	DNA-binding protein, stimulates sugar fermentation				242	0	2	0	2.27917	0	3.61057
	Iho_0355	hydrogenase accessory protein HypB	1231	O	Ni2+-binding GTPase involved in regulation of expression and maturation of urease and hydrogenase				213	60	3	82.3428	4.18071	82.7075	6.42935
	Iho_0356	hypothetical protein	5489	S	Uncharacterized conserved protein				174	12	27	20.2199	44.5211	20.2139	68.6614
	Iho_0357	hypothetical protein							74	0	0	0	0	0	0
	Iho_0358	protein of unknown function UPF0153	2579	R	Predicted Fe-S-cluster oxidoreductase				184	10	0	16.1321	0	16.1277	0
	Iho_0359	hypothetical protein							226	37	18	48.1469	23.5132	48.1328	35.7825
	Iho_0360	5-formyltetrahydrofolate cyclo-ligase	474	H	5-formyltetrahydrofolate cyclo-ligase				250	0	0	0	0	0	0
	Iho_0361	hypothetical protein							166	4	5	7.0589	8.62165	7.12348	13.22
	Iho_0362	prolyl-tRNA synthetase	402	J	Prolyl-tRNA synthetase				478	157	98	96.1918	59.5634	96.5334	91.3889
	Iho_0363	D-fructose 1,6-bisphosphatase	4180	G	Archaeal fructose 1,6-bisphosphatase				387	1796	1864	1348.91	1389.77	1357.27	2145.28
	Iho_0364	hypothetical protein	371	D	Chromosome segregation ATPase			Yes	528	32	21	17.6967	11.4058	17.7751	17.637
	Iho_0365	hypothetical protein							218	15	18	20.0033	23.6534	20.2001	36.5996
	Iho_0366	DNA-directed RNA polymerase, subunit M	580	K	DNA-directed RNA polymerase, subunit M/Transcription elongation factor TFIIS				89	32	5	104.987	16.5539	105.453	25.098
	Iho_0367	hypothetical protein						Yes	99	0	0	0	0	0	0
	Iho_0368	Radical SAM domain protein	1356	C	Radical SAM superfamily enzyme				421	0	0	0	0	0	0
	Iho_0369	GTPase or GTP-binding protein-like protein	4127	R	Predicted GTPase or GTP-binding protein				391	18	4	13.4008	3.01811	13.4957	4.58688
	Iho_0370	hypothetical protein				Yes	Yes	Yes	1341	220	276	47.7912	59.3292	48.0487	91.3985
	Iho_0371	hypothetical protein				Yes	Yes	Yes	190	0	0	0	0	0	0
	Iho_0372	hypothetical protein				Yes	Yes	Yes	166	0	0	0	0	0	0
	Iho_0373	translation factor SUA5	1952	J	Putative translation factor (SUA5)				202	54	23	78.0488	32.77	78.3811	50.7006
	Iho_0374	Sec-independent protein translocase TatC	1919	U	Sec-independent protein secretion pathway component TatC			Yes	311	0	0	0	0	0	0
	Iho_0375	protein of unknown function DUF84	1221	F	Inosine/xanthosine triphosphatase				167	12	2	21.1129	3.30275	21.173	5.23209
	Iho_0376	putative hydroxymethylglutaryl-CoA synthase	1767	I	3-hydroxy-3-methylglutaryl CoA synthase				347	448	297	373.749	246.257	377.393	380.291
	Iho_0377	Acetyl-CoA acetyltransferase-like protein	1278	I	Acetyl-CoA acetyltransferase				353	163	138	134.07	112.569	135.031	173.692
	Iho_0378	protein of unknown function DUF35	1285	V	Predicted nucleic-acid-binding protein containing a Zn-ribbon				131	134	146	298.293	322.839	299.765	495.234
	Iho_0379	AMP-dependent synthetase and ligase	857	I	Acyl-CoA synthetase (AMP-forming)/AMP-acid ligase II				474	213	153	130.815	93.2163	131.556	143.436
	Iho_0380	hypothetical protein							125	12	3	28.0012	7.12393	28.0811	10.9556
	Iho_0381	protein of unknown function DUF6, transmembrane	271	G	permease of the drug/metabolite transporter (DMT) superfamily			Yes	285	0	0	0	0	0	0
	Iho_0382	Protein of unknown function DUF424	4051	S	Uncharacterized conserved protein				106	3	0	8.07176	0	8.22559	0
	Iho_0383	D-isomer specific 2-hydroxyacid dehydrogenase, NAD-binding	1754	H	Phosphoglycerate dehydrogenase or related dehydrogenase				308	602	183	569.403	172.001	572.964	264.529
	Iho_0384	histidinol dehydrogenase	4352	E	Histidinol dehydrogenase				404	108	71	77.8572	50.8997	78.2577	78.2486
	Iho_0385	hypothetical protein	1338	C	Acyl-CoA synthetase, ATP-grasp containing subunit				183	21	18	33.4913	28.3121	33.6927	43.7953
	Iho_0386	CoA-binding domain protein	1340	C	Acyl-CoA synthetase (NDP forming)				455	70	53	44.9747	33.9382	45.1678	51.9571
	Iho_0387	LSU ribosomal protein L13E	1013	J	Protein containg a domain similar to ribosomal protein L13E				96	75	41	228.338	123.105	229.422	190.203
	Iho_0388	3-octaprenyl-4-hydroxybenzoate carboxy-lyase	1703	H	3-polyprenyl-4-hydroxybenzoate decarboxylase				197	21	21	31.1379	30.8353	31.2689	47.322
	Iho_0389	hypothetical protein							293	91	128	90.7771	126.112	91.165	194.172
	Iho_0390	hypothetical protein							357	29	19	23.6825	15.3342	23.7992	23.6829
	Iho_0391	major facilitator superfamily MFS_1	130	G	permease of the major facilitator superfamily	Yes	Yes	Yes	414	0	0	0	0	0	0
	Iho_0392	ketopantoate hydroxymethyltransferase	584	H	Ketopantoate hydroxymethyltransferase				263	189	70	208.883	76.7668	210.29	118.289
	Iho_0393	protein of unknown function UPF0027	4246	R	RtcB family protein, predicted to be implicated in RNA processing				484	673	558	405.46	333.135	407.519	512.454
	Iho_0394	sodium/hydrogen exchanger	1956	P	Kef-type K+ transport system, membrane component fused to CBS domains			Yes	490	0	0	0	0	0	0
	Iho_0395	intracellular protease, PfpI family	769	R	Putative intracellular protease/amidase				176	267	246	441.889	404.364	444.11	621.442
	Iho_0396	Ser-tRNA(Thr) hydrolase	401	J	Threonyl-tRNA synthetase				135	27	8	58.4408	17.5095	58.587	26.6902
	Iho_0397	Radical SAM domain protein	938	R	Radical SAM superfamily enzyme				393	168	109	124.62	80.1726	125.187	123.227
	Iho_0398	amidohydrolase	696	Q	Imidazolonepropionase or related amidohydrolase				379	146	159	112.415	121.869	112.862	186.689
	Iho_0399	Nucleoside-diphosphate-sugar pyrophosphorylase-like protein	666	M	N-acetylglucosamine-1-phosphate uridyltransferase				278	94	89	98.9199	92.2905	99.328	142.203
	Iho_0400	Adenylosuccinate lyase	1747	F	Adenylosuccinate lyase				445	202	124	132.237	80.7202	133.004	123.813
	Iho_0401	CutA1 divalent ion tolerance protein	4231	P	Uncharacterized protein involved in tolerance to divalent cations				102	33	9	94.8868	25.7782	94.8584	39.8936
	Iho_0402	glutamyl-tRNA(Gln) amidotransferase, C subunit	2726	J	Asp-tRNAAsn/Glu-tRNAGln amidotransferase C subunit				95	5	0	15.4197	0	15.4151	0
	Iho_0403	hypothetical protein	367	L	NurA 5'-3' nuclease				366	22	2	17.6239	1.60225	17.6791	2.40574
	Iho_0404	hypothetical protein						Yes	80	0	0	0	0	0	0
	Iho_0405	hypothetical protein							173	12	0	20.4111	0	20.4051	0
	Iho_0406	aminotransferase, class I and II	1130	E	Aspartate/tyrosine/aromatic aminotransferase				373	452	91	352.408	70.7812	354.701	108.844
	Iho_0407	glutamate synthase (NADPH) GltB1 subunit	95	E	Glutamate synthase domain 1				296	50	28	49.2866	27.3751	49.5145	42.0478
	Iho_0408	ferredoxin-dependent glutamate synthase	96	E	Glutamate synthase domain 3				717	114	76	46.3639	30.5787	46.5966	47.1318
	Iho_0409	hypothetical protein				Yes	Yes	Yes	345	0	0	0	0	0	0
	Iho_0410	beta-lactamase domain protein	505	R	Zn-dependent hydrolase, glyoxylase family				312	188	187	175.289	173.527	176.28	266.179
	Iho_0411	hypothetical protein							273	41	42	43.9692	44.9517	44.179	68.6677
	Iho_0412	thiamine biosynthesis protein	38	H	Thiamine biosynthesis ATP pyrophosphatase				186	0	2	0	2.96538	0	4.69763
	Iho_0413	hydrogenase formation HypD protein	4428	O	Hydrogenase maturation factor				378	78	37	60.3701	28.3178	60.6594	43.5535
	Iho_0414	NMD3	4149	J	NMD protein affecting ribosome stability and mRNA decay				355	13	0	10.6992	0	10.7427	0
	Iho_0415	glucose-6-phosphate isomerase	2602	G	Thermophilic glucose-6-phosphate isomerase or related metalloenzyme				216	55	29	74.251	38.6294	74.5868	59.6124
	Iho_0416	geranylgeranylglycerol-phosphate geranylgeranyltransferase	476	H	4-hydroxybenzoate polyprenyltransferase or related prenyltransferase			Yes	321	0	0	0	0	0	0
	Iho_0417	nucleoid protein Alba	1753	K	Archaeal DNA-binding protein				87	0	0	0	0	0	0
	Iho_0418	Reverse gyrase	1526	L	Reverse gyrase				1087	1	0	0.264796	0	0.264707	0
	Iho_0419	hypothetical protein	2491	S	WD40 repeats containing protein				520	44	38	24.6455	21.1683	24.7549	32.4507
	Iho_0420	succinate dehydrogenase subunit C	338	C	Heterodisulfide reductase, subunit B				262	44	24	49.2883	26.3042	49.4427	40.6953
	Iho_0421	3,4-dihydroxy-2-butanone 4-phosphate synthase	1320	H	3,4-dihydroxy-2-butanone 4-phosphate synthase				224	53	33	69.0175	42.612	69.3668	65.5775
	Iho_0422	hypothetical protein	5956	S	Uncharacterized conserved protein				92	0	0	0	0	0	0
	Iho_0423	DNA polymerase, beta domain protein region	4066	R	Predicted nucleotidyltransferase				220	2	0	2.73352	0	2.73283	0
	Iho_0424	AIR synthase related protein domain protein	637	O	Hydrogenase maturation factor				416	45	22	31.5297	15.3332	31.6663	23.5851
	Iho_0425	geranylgeranylglyceryl phosphate synthase	1085	R	Predicted phosphate-binding enzyme, TIM-barrel fold				245	40	16	47.6215	18.8666	47.7198	29.0136
	Iho_0426	hypothetical protein	4136	J	Transcription elongation factor Elf1, Zn ribbon-containing protein				78	0	0	0	0	0	0
	Iho_0427	zinc finger, SWIM domain protein	1120	S	Uncharacterized metal-binding protein				129	0	0	0	0	0	0
	Iho_0428	ribose-5-phosphate isomerase	1122	G	Ribose 5-phosphate isomerase				221	20	6	26.3377	7.64499	26.4547	11.8915
	Iho_0429	hypothetical protein				Yes		Yes	80	0	0	0	0	0	0
	Iho_0430	hypothetical protein					Yes		645	34	36	15.3551	16.1466	15.4276	24.867
	Iho_0431	tryptophan synthase, alpha chain	1086	E	Tryptophan synthase alpha chain				250	39	27	45.3307	31.3498	45.6042	47.9207
	Iho_0432	hypothetical protein							61	0	0	0	0	0	0
	Iho_0433	hypothetical protein							160	0	0	0	0	0	0
	Iho_0434	hypothetical protein	2491	S	WD40 repeats containing protein				336	0	0	0	0	0	0
	Iho_0435	hypothetical protein	2491	S	WD40 repeats containing protein				260	0	0	0	0	0	0
	Iho_0436	protein kinase	3683	R	Serine/threonine protein kinase fused to HEAT repeat domain				237	0	0	0	0	0	0
	Iho_0437	hypothetical protein	3724	S	Uncharacterized conserved protein				219	0	0	0	0	0	0
	Iho_0438	Appr-1-p processing domain protein	4225	R	Predicted phosphatase homologous to the C-terminal domain of histone macroH2A1				175	28	14	46.5056	23.1825	46.7756	35.6996
	Iho_0439	hypothetical protein				Yes	Yes	Yes	235	0	0	0	0	0	0
	Iho_0440	glycosyl transferase, family 2	894	M	Glycosyltransferase			Yes	365	29	18	23.2059	14.3579	23.3049	22.0743
	Iho_0441	hypothetical protein	3396	I	Squalene cyclase				309	41	50	38.6972	46.6736	38.8465	71.8931
	Iho_0442	IMP biosynthesis enzyme PurP-like protein	4346	F	5-formaminoimidazole-4-carboxamide-1-beta-D-ribofuranosyl 5'-monophosphate synthetase (purine biosynthesis)				347	59	61	49.5224	50.8298	49.7622	78.2842
	Iho_0443	membrane protein-like protein	1330	S	Predicted membrane protein			Yes	151	0	0	0	0	0	0
	Iho_0444	putative signal transduction protein with CBS domains	600	R	CBS domain				129	86	63	193.275	138.184	194.071	215.723
	Iho_0445	succinate dehydrogenase subunit B	962	C	Succinate dehydrogenase/fumarate reductase, Fe-S protein subunit				319	67	44	61.6206	39.8367	61.7758	61.2887
	Iho_0446	hypothetical protein	463	L	Uri superfamily endonuclease				132	0	0	0	0	0	0
	Iho_0447	hypothetical protein							183	22	23	35.1073	36.2676	35.2175	55.983
	Iho_0448	aldo/keto reductase	1619	R	Aldo/keto reductase, related to diketogulonate reductase				246	350	116	414.235	136.583	416.716	209.799
	Iho_0449	hypothetical protein	84	R	Predicted RNA-binding protein, contains THUMP domain				168	77	24	133.874	41.4371	134.558	63.5456
	Iho_0450	hypothetical protein				Yes			109	0	0	0	0	0	0
	Iho_0451	LSU ribosomal protein L12AE	4287	J	Ribosomal protein L12E/L44/L45/RPP1/RPP2				107	69	29	188.249	78.4019	188.709	120.13
	Iho_0452	pantothenate synthetase	4262	S	Uncharacterized conserved protein				249	98	55	115.117	63.9189	115.46	97.9538
	Iho_0453	Proteasome endopeptidase complex	971	O	20S proteasome, alpha subunit				239	261	281	318.117	338.354	319.778	522.167
	Iho_0454	Na+/solute symporter	1317	R	Sodium:solute symporter		Yes	Yes	539	21	16	11.3807	8.5501	11.4285	13.2118
	Iho_0455	hypothetical protein				Yes		Yes	69	0	0	0	0	0	0
	Iho_0456	UspA domain protein	2053	T	Nucleotide-binding protein, UspA family				140	66	26	137.671	54.0895	138.103	82.8
	Iho_0457	4-hydroxybenzoate polyprenyltransferase, putative	477	H	4-hydroxybenzoate polyprenyltransferase or related prenyltransferase	Yes	Yes	Yes	259	0	0	0	0	0	0
	Iho_0458	anaerobic ribonucleoside-triphosphate reductase activating protein	952	O	Pyruvate-formate lyase-activating enzyme				241	70	0	84.9217	0	85.2634	0
	Iho_0459	1-Cys peroxiredoxin	312	O	Peroxiredoxin				234	985	1035	1218.07	1274.61	1229.03	1964.66
	Iho_0460	CRISPR-associated protein, Cmr4 family	2657	V	CRISPR system related protein, RAMP superfamily				276	271	160	285.383	167.78	287.218	257.832
	Iho_0461	CRISPR-associated protein, Cmr5 family	2656	V	CRISPR system related protein				202	89	71	129.384	101.591	129.702	156.303
	Iho_0462	CRISPR-associated RAMP protein, Cmr6 family	2661	V	CRISPR system related protein, RAMP superfamily				306	98	72	93.5804	68.3203	93.9678	104.982
	Iho_0463	hypothetical protein	2666	V	Predicted CRISPR-associated polymerase				983	245	193	72.8177	56.9867	73.1389	87.5579
	Iho_0464	hypothetical protein	2665	V	CRISPR system related protein, RAMP superfamily				324	50	27	45.3537	24.1267	45.4599	37.1555
	Iho_0465	lysyl-tRNA synthetase	485	J	Lysyl-tRNA synthetase (class I)	Yes			496	53	15	31.3877	8.81292	31.4677	13.5227
	Iho_0466	anthranilate synthase, component II	86	E	Anthranilate/para-aminobenzoate synthase component II				201	44	43	64.325	62.4618	64.3611	95.6001
	Iho_0467	CRISPR-associated protein Cas4	790	V	CRISPR-associated protein Cas4 (RecB family exonuclease)				188	0	0	0	0	0	0
	Iho_0468	beta-lactamase domain protein	504	R	Zn-dependent hydrolase, glyoxylase family				229	2	0	2.51383	0	2.51298	0
	Iho_0469	hypothetical protein							146	0	0	0	0	0	0
	Iho_0470	carbohydrate ABC transporter ATP-binding protein, CUT1 family	175	G	ABC-type sugar transport system, ATPase component				194	0	0	0	0	0	0
	Iho_0471	ABC-type tungstate transport system periplasmic component-like protein	166	H	ABC-type tungstate transport system, periplasmic component			Yes	216	0	0	0	0	0	0
	Iho_0472	ABC-type tungstate transport system permease component-like protein	219	P	ABC-type molybdate transport system, periplasmic component	Yes	Yes	Yes	287	15	41	15.2308	41.2388	15.3032	63.6335
	Iho_0473	hypothetical protein							453	0	0	0	0	0	0
	Iho_0474	hypothetical protein				Yes			251	0	0	0	0	0	0
	Iho_0475	4-hydroxybutyryl-CoA synthetase	2623	H	Coenzyme F390 synthetase				493	765	761	450.83	444.317	454.1	685.503
	Iho_0476	3-hydroxy-3-methylglutaryl-coenzyme A reductase	4260	I	Hydroxymethylglutaryl-CoA reductase				408	216	195	154.116	137.824	155.126	212.137
	Iho_0477	hypothetical protein							273	416	126	445.387	133.879	447.522	205.188
	Iho_0478	tRNA-guanine transglycosylase, various specificities	989	J	Queuine/archaeosine tRNA-ribosyltransferase				510	27	6	15.3934	3.36829	15.4863	5.25508
	Iho_0479	protein of unknown function DUF214	2312	V	ABC-type antimicrobial peptide transport system, permease component	Yes		Yes	392	2	2	1.53412	1.51444	1.53373	2.329
	Iho_0480	S-layer domain-like protein	4400	M	S-layer domain			Yes	944	118	89	36.5303	27.2941	36.6774	41.9985
	Iho_0481	endonuclease (RecB family)-like protein	4306	L	Predicted endonuclease (RecB family)				195	12	2	17.9495	2.82851	18.0007	4.48081
	Iho_0482	hypothetical protein							395	17	0	12.5564	0	12.6085	0
	Iho_0483	siroheme synthase	1044	H	Siroheme synthase (precorrin-2 oxidase/ferrochelatase domain)				252	17	0	19.8764	0	19.8706	0
	Iho_0484	phosphotransferase KptA/Tpt1	4063	J	RNA:NAD 2'-phosphotransferase				178	3	0	4.85112	0	4.8495	0
	Iho_0485	hypothetical protein	3218	J	tRNAHis guanylyltransferase				162	0	0	0	0	0	0
	Iho_0486	transcriptional regulator, XRE family	1863	K	Predicted transcription factor, homolog of eukaryotic MBF1				157	13	0	24.1756	0	24.3093	0
	Iho_0487	Radical SAM domain protein	940	R	Radical SAM superfamily enzyme				515	0	0	0	0	0	0
	Iho_0488	Radical SAM domain protein	934	C	Radical SAM superfamily enzyme				367	0	0	0	0	0	0
	Iho_0489	Dipeptidyl aminopeptidase/acylaminoacyl-peptidase-like protein	5706	E	Dipeptidyl aminopeptidase/acylaminoacyl-peptidase				180	8	0	13.1496	0	13.1459	0
	Iho_0490	hydrogenase expression/formation protein HypE	636	O	Hydrogenase maturation factor				337	94	16	81.5565	13.9142	81.8274	21.3156
	Iho_0491	hypothetical protein							195	0	0	0	0	0	0
	Iho_0492	ATPase of the ABC class-like protein	1746	R	Predicted ATPase of the ABC class				534	74	23	40.4723	12.4152	40.6465	19.1244
	Iho_0493	hypothetical protein	3770	S	Uncharacterized conserved protein	Yes	Yes	Yes	95	0	0	0	0	0	0
	Iho_0494	transcriptional regulator, AsnC family	1580	K	Transcriptional regulator (IclR family)				152	5	4	9.5854	7.7637	9.69168	11.7991
	Iho_0495	orotate phosphoribosyltransferase	29	F	Orotate phosphoribosyltransferase				188	27	12	42.0882	18.5337	42.2228	28.4791
	Iho_0496	methylenetetrahydrofolate reductase	475	E	5,10-methylenetetrahydrofolate reductase				329	29	16	25.8552	14.1136	25.898	21.6654
	Iho_0497	putative signal-transduction protein with CBS domains	600	R	CBS domain				261	202	136	225.611	151.046	226.708	231.923
	Iho_0498	hypothetical protein							188	2	2	3.06206	3.15777	3.06103	4.85621
	Iho_0499	hypothetical protein	5996	S	Uncharacterized conserved protein				147	10	0	19.8766	0	19.9835	0
	Iho_0500	hypothetical protein	4204	S	Uncharacterized conserved protein				192	0	0	0	0	0	0
	Iho_0501	hypothetical protein				Yes		Yes	74	0	0	0	0	0	0
	Iho_0502	hypothetical protein							70	9	0	37.4453	0	37.6708	0
	Iho_0503	hypothetical protein	6056	C	Ni,Fe-hydrogenase maturation factor				143	23	5	46.9404	10.3787	47.0807	15.961
	Iho_0504	hydrogenase maturation protease	4429	C	Ni,Fe-hydrogenase maturation factor				180	7	4	11.4353	6.36233	11.5242	9.92626
	Iho_0505	Uncharacterized protein-like protein	4140	S	Uncharacterized conserved protein				85	25	14	84.9486	47.7288	85.8977	73.4991
	Iho_0506	PP-loop domain protein	42	D	tRNA(Ile)-lysidine synthase MesJ				304	2	0	1.9782	0	1.97771	0
	Iho_0507	adenylate cyclase	1723	F	Adenylate cyclase, class 2 (thermophilic)				173	24	7	40.5976	11.5618	40.7453	17.7552
	Iho_0508	Protein of unknown function DUF1610	1989	J	Predicted Zn-ribbon RNA-binding protein with a function in translation				64	16	12	73.04	54.0573	73.2771	83.0973
	Iho_0509	translation elongation factor 1B (aEF-1B)	1988	J	Translation elongation factor EF-1beta				94	144	109	446.57	335.785	448.963	515.472
	Iho_0510	hypothetical protein	4261	S	Uncharacterized conserved protein				207	0	0	0	0	0	0
	Iho_0511	Predicted hydrolase of the metallo-beta-lactamase superfamily	969	R	Predicted hydrolase (metallo-beta-lactamase superfamily)				283	0	0	0	0	0	0
	Iho_0512	glutamyl-tRNA reductase	1036	H	Glutamyl-tRNA reductase				441	0	0	0	0	0	0
	Iho_0513								658	0	0	0	0	0	0
	Iho_0514	hypothetical protein				Yes	Yes		285	418	97	427.684	98.1492	430.154	151.647
	Iho_0515	hypothetical protein	9414	S	Uncharacterized conserved protein				348	435	549	363.619	453.814	366.098	701.5
	Iho_0516	Reverse gyrase	1526	L	Reverse gyrase				1259	57	48	13.2594	11.009	13.3126	16.974
	Iho_0517	DEAD/DEAH box helicase domain protein	555	R	Distinct helicase family with a unique C-terminal domain including a metal-binding cysteine cluster				939	35	16	10.9006	4.95272	10.9386	7.62555
	Iho_0518	hypothetical protein							77	0	0	0	0	0	0
	Iho_0519	translation initiation factor 2B subunit I family (IF-2BI)	1123	J	Translation initiation factor eIF-2B alpha subunit				351	223	157	185.766	129.016	186.624	198.854
	Iho_0520	hypothetical protein				Yes	Yes	Yes	151	10	0	19.3172	0	19.3112	0
	Iho_0521	acetylornithine deacetylase or succinyl-diaminopimelate desuccinylase	1107	E	Acetylornithine deacetylase/Succinyl-diaminopimelate desuccinylase or related deacylase				385	128	105	97.0047	78.8187	97.5211	121.137
	Iho_0522	hypothetical protein							87	0	0	0	0	0	0
	Iho_0523	Protein of unknown function DUF429	4409	R	Predicted nuclease (RNAse H fold)				165	2	2	3.64469	3.34279	3.64377	5.29551
	Iho_0524	hypothetical protein							159	86	57	157.564	103.417	158.49	159.159
	Iho_0525	metallophosphoesterase	1145	R	Icc family phosphoesterase				262	66	9	73.7005	9.87508	74.0585	15.3814
	Iho_0526	hypothetical protein							333	13	0	11.4911	0	11.521	0
	Iho_0527	hypothetical protein							126	0	0	0	0	0	0
	Iho_0528	sulfur reductase, NrfD	2025	C	Polysulphide reductase			Yes	476	21	60	12.9084	36.3486	12.9743	55.8978
	Iho_0529	sulfur reductase, subunit B	1500	C	Fe-S-cluster-containing hydrogenase component 1				353	210	239	173.597	196.013	174.39	301.241
	Iho_0530	hypothetical cytochrome	9418	S	Uncharacterized conserved protein	Yes		Yes	216	17	20	22.9497	26.7655	23.0707	41.1212
	Iho_0531	chorismate synthase	4133	E	Chorismate synthase				380	123	70	94.6091	53.1575	95.1047	81.7919
	Iho_0532	RNA-3'-phosphate cyclase	4125	J	RNA 3'-terminal phosphate cyclase				353	52	23	43.098	19.0197	43.226	29.1525
	Iho_0533	protein of unknown function DUF114	1911	O	Periplasmic serine protease (ClpP class)				287	222	298	223.764	298.508	226.141	461.496
	Iho_0534	peptidase S8 and S53, subtilisin, kexin, sedolisin	702	O	Subtilisin-like serine protease	Yes	Yes		469	2	4	1.28225	2.51617	1.28192	3.82403
	Iho_0535	hypothetical protein						Yes	690	18	25	7.62003	10.4992	7.65781	16.1522
	Iho_0536	NAD(+) kinase	1348	H	NAD kinase				255	12	8	13.5245	9.10464	13.5633	13.9763
	Iho_0537	cobalamin (vitamin B12) biosynthesis CbiX protein	2246	P	Sirohydrochlorin ferrochelatase				115	0	0	0	0	0	0
	Iho_0538	Uncharacterized protein-like protein	4171	S	Uncharacterized conserved protein				130	0	0	0	0	0	0
	Iho_0539	Citrate transporter	232	P	Phosphate uptake regulator	Yes	Yes	Yes	564	0	0	0	0	0	0
	Iho_0540	shikimate kinase	1025	E	Archaeal shikimate kinase				272	18	5	19.2539	5.19765	19.4107	8.05566
	Iho_0541	hypothetical protein	2491	S	WD40 repeats containing protein				476	221	127	135.466	77.2331	136.064	118.803
	Iho_0542	NADH dehydrogenase subunit C /D	1548	C	NADH dehydrogenase subunit D				540	147	132	79.4121	71.0795	79.7669	108.969
	Iho_0543	NADH dehydrogenase subunit B	1554	C	F420H2 dehydrogenase subunit, related to NADH:ubiquinone oxidoreductase 20 kD subunit			Yes	207	16	7	22.7687	9.66273	22.8423	14.8389
	Iho_0544	NADH dehydrogenase subunit A						Yes	122	0	0	0	0	0	0
	Iho_0545	NADH dehydrogenase subunit M	1538	C	NADH dehydrogenase subunit M		Yes	Yes	496	25	43	14.6879	24.9799	14.795	38.4577
	Iho_0546	NADH dehydrogenase subunit L	1539	C	NADH dehydrogenase subunit L			Yes	692	5	0	2.06831	0	2.0916	0
	Iho_0547	CTP-dependent riboflavin kinase	1904	H	CTP-dependent Riboflavin kinase				179	16	2	26.3156	3.31654	26.4316	5.10038
	Iho_0548	phage integrase family protein	1241	L	Integrase				604	0	0	0	0	0	0
	Iho_0549	hypothetical protein					Yes	Yes	104	0	0	0	0	0	0
	Iho_0550	ABC transporter related	198	P	ABC-type cobalamin/Fe3+-siderophores transport system, ATPase component				195	0	0	0	0	0	0
	Iho_0551	UbiD family decarboxylase	1671	H	3-polyprenyl-4-hydroxybenzoate decarboxylase or related decarboxylase				412	157	72	110.981	50.512	111.631	77.6632
	Iho_0552	hypothetical protein	1872	H	Molybdopterin-guanine dinucleotide biosynthesis protein A				189	8	0	12.4276	0	12.4825	0
	Iho_0553	[SSU ribosomal protein S18P]-alanine acetyltransferase	833	R	Acetyltransferase (GNAT) family				172	0	0	0	0	0	0
	Iho_0554	Phosphopantothenoylcysteine decarboxylase/Phosphopantothenate-cysteine ligase	1704	H	Phosphopantothenoylcysteine synthetase/decarboxylase				400	87	89	63.461	64.3779	63.8012	98.9542
	Iho_0555	major facilitator superfamily MFS_1	5728	G	permease of the major facilitator superfamily	Yes		Yes	364	0	0	0	0	0	0
	Iho_0556	hypothetical protein				Yes	Yes	Yes	217	38	9	51.1241	11.7925	51.338	18.3312
	Iho_0557	hypothetical protein	426	L	DHH superfamily phosphohydrolase/exonuclease				321	61	32	55.5836	28.7452	55.8081	44.2781
	Iho_0558	hypothetical protein	8830	S	Uncharacterized conserved protein				89	0	0	0	0	0	0
	Iho_0559	competence/damage-inducible protein cinA	215	R	Predicted nucleotide-utilizing enzyme related to molybdopterin-biosynthesis enzyme MoeA				254	2	0	2.24569	0	2.28848	0
	Iho_0560	thiazole-adenylate synthase	574	G	Ribulose 1,5-bisphosphate synthetase, converts PRPP to RuBP, flavoprotein				265	1916	1193	2097.05	1287.93	2114.24	1994.81
	Iho_0561	WD-40 repeat-containing protein	2491	S	WD40 repeats containing protein				374	415	252	321.408	192.397	324.501	298.464
	Iho_0562	phosphoribosyl-AMP cyclohydrolase	2676	E	Phosphoribosyl-AMP cyclohydrolase				129	48	19	108.609	42.5998	109.176	65.693
	Iho_0563	Radical SAM domain protein	946	O	Pyruvate-formate lyase-activating enzyme				363	329	276	263.288	218.771	265.202	337.482
	Iho_0564	UspA domain protein	2053	T	Nucleotide-binding protein, UspA family				147	56	36	111.044	70.5853	111.574	108.954
	Iho_0565	hypothetical protein	589	N	Antiactivator of flagellar biosynthesis FleN, an ATPase				290	0	0	0	0	0	0
	Iho_0566	isopentenyl phosphate kinase	860	I	Isopentenyl phosphate kinase, enxyme of modified mevalonate pathway				236	48	21	59.3023	25.9487	59.5185	39.8056
	Iho_0567	amino acid/amide ABC transporter substrate-binding protein, HAAT family	6103	S	Uncharacterized conserved protein				437	9	4	5.9981	2.62064	6.03422	4.08862
	Iho_0568	glycyl-tRNA synthetase	405	J	Glycyl-tRNA synthetase (class II)				580	231	156	115.953	77.6679	116.738	119.627
	Iho_0569	hypothetical protein	1410	M	Glycosyltransferase				430	17	15	11.5221	10.0356	11.5958	15.5371
	Iho_0570	asparagine synthase (glutamine-hydrolyzing)	71	E	Asparagine synthase (glutamine-hydrolyzing)				610	43	35	20.6174	16.5637	20.72	25.5665
	Iho_0571	3-octaprenyl-4hydroxybenzoate decarboxylase	1671	H	3-polyprenyl-4-hydroxybenzoate decarboxylase or related decarboxylase				489	154	153	91.4962	89.8148	92.169	138.899
	Iho_0572	hydrogenase assembly chaperone hypC/hupF	4427	O	Hydrogenase maturation factor				84	0	0	0	0	0	0
	Iho_0573	amino acid permease-associated region	9	E	Amino acid transporter	Yes	Yes	Yes	442	0	0	0	0	0	0
	Iho_0574	hypothetical protein							85	0	0	0	0	0	0
	Iho_0575	DNA-directed RNA polymerase, subunit L	4111	K	DNA-directed RNA polymerase, subunit L				98	17	14	50.7141	41.1826	50.9811	63.5492
	Iho_0576	Uncharacterized protein-like protein	908	S	Uncharacterized conserved protein				201	12	7	17.3875	10.0739	17.4922	15.4601
	Iho_0577	RNA-binding protein (consists of S1 domain and a Zn-ribbon domain)-like protein	676	J	Predicted RNA-binding protein (consists of S1 domain and a Zn-ribbon domain)				192	19	2	28.7771	2.87271	28.8545	4.55083
	Iho_0578	ribosomal-protein-alanine acetyltransferase	833	R	Acetyltransferase (GNAT) family				147	0	0	0	0	0	0
	Iho_0579	hypothetical protein							145	162	168	325.497	334.937	327.037	514.943
	Iho_0580	Pyridoxal-5'-phosphate-dependent enzyme, beta subunit	1430	E	Cysteine synthase				313	114	47	106.273	43.2205	106.841	66.5472
	Iho_0581	4-vinyl reductase, 4VR	1688	R	Predicted hydrocarbon binding protein, contains 4VR domain				152	0	0	0	0	0	0
	Iho_0582	TGS domain protein	358	R	Predicted GTPase				413	0	0	0	0	0	0
	Iho_0583	Dehydrogenase (flavoprotein)-like protein	570	C	Dehydrogenase (flavoprotein)				361	13	6	10.4785	4.75853	10.5365	7.42407
	Iho_0584	hypothetical protein							204	5	0	7.02894	0	7.08081	0
	Iho_0585	deoxyuridine 5'-triphosphate nucleotidohydrolase	4048	F	Deoxycytidine deaminase				140	43	15	89.7976	31.0984	90.1261	47.8851
	Iho_0586	Undecaprenyl pyrophosphate synthetase	1532	I	Undecaprenyl pyrophosphate synthase				270	12	0	13.0111	0	13.0482	0
	Iho_0587	Proteasome-activating nucleotidase	1296	O	Thioredoxin reductase				400	26	6	19.0619	4.41626	19.1254	6.68493
	Iho_0588	SSU ribosomal protein S19P	4099	J	Ribosomal protein S19				139	128	227	267.661	471.571	269.488	726.728
	Iho_0589	LSU ribosomal protein L22P	4098	J	Ribosomal protein L22				159	33	16	60.0089	29.2036	60.4419	44.8297
	Iho_0590	SSU ribosomal protein S3P	4097	J	Ribosomal protein S3				241	196	133	237.156	159.394	238.484	245.457
	Iho_0591	LSU ribosomal protein L29P	785	J	Ribosomal protein L29				72	27	12	109.146	49.2706	109.574	75.1788
	Iho_0592	ribonuclease P protein subunit Rpp29	784	J	RNase P/RNase MRP subunit p29				92	0	0	0	0	0	0
	Iho_0593	hypothetical protein	8619	S	Uncharacterized conserved protein				135	25	24	53.9862	52.2167	54.1335	79.7801
	Iho_0594	hypothetical protein							186	0	0	0	0	0	0
	Iho_0595	Vinylacetyl-CoA Delta-isomerase	2143	Q	Aromatic ring hydroxylase				512	1921	1165	1087.6	649.755	1097.27	1008.23
	Iho_0596	dihydroorotase	689	F	Dihydroorotase or related cyclic amidohydrolase				383	167	103	126.959	77.9456	127.743	119.6
	Iho_0597	hypothetical protein			V4R domain containing protein				160	26	0	47.5908	0	47.7149	0
	Iho_0598	putative signal transduction protein with CBS domains	606	R	CBS domain				138	53	39	112.141	81.8942	112.668	126.032
	Iho_0599	hypothetical protein				Yes	Yes	Yes	188	0	0	0	0	0	0
	Iho_0600	amidophosphoribosyltransferase	94	F	Glutamine phosphoribosylpyrophosphate amidotransferase				424	152	114	104.1	77.7136	104.694	119.691
	Iho_0601	4Fe-4S ferredoxin, iron-sulfur binding domain protein	2187	C	Ferredoxin domain containing protein				505	15	14	8.74271	8.03356	8.76208	12.3711
	Iho_0602	helix-turn-helix domain protein	4060	K	Predicted transcriptional regulator				241	20	12	24.4733	14.5151	24.4662	22.1627
	Iho_0603	Nascent polypeptide associated complex NAC	4061	K	Transcription factor homologous to NACalpha-BTF3				124	15	4	35.1271	9.17727	35.3391	14.1473
	Iho_0604	beta-lactamase domain protein	541	J	Predicted exonuclease of the beta-lactamase fold involved in RNA processing				428	291	144	198.783	97.8599	199.628	149.82
	Iho_0605	hypothetical protein							85	16	7	55.0258	24.3171	55.1393	37.0199
	Iho_0606	AMMECR1 domain protein	1336	S	Uncharacterized conserved protein				214	39	28	53.3183	37.8001	53.509	58.2197
	Iho_0607	phosphate uptake regulator, PhoU	231	P	ABC-type phosphate transport system, ATPase component				210	149	105	207.154	145.22	207.881	222.816
	Iho_0608	ketol-acid reductoisomerase	4465	E	Ketol-acid reductoisomerase				343	376	273	318.662	230.214	320.32	353.688
	Iho_0609	H(+)-transporting two-sector ATPase	4138	C	Archaeal/vacuolar-type H+-ATPase subunit I			Yes	654	102	139	45.6284	61.3949	45.8008	94.4603
	Iho_0610	DNA polymerase sliding clamp subunit A	488	L	DNA polymerase sliding clamp subunit (PCNA homolog)				248	80	61	94.244	70.9774	94.6615	109.194
	Iho_0611	adenosylmethionine decarboxylase proenzyme	279	E	S-adenosylmethionine decarboxylase/arginine decarboxylase				135	5	0	10.8509	0	10.8477	0
	Iho_0612	hypothetical protein							226	117	57	151.771	73.3011	152.142	112.423
	Iho_0613	hypothetical protein							83	0	0	0	0	0	0
	Iho_0614	MgtE integral membrane region	624	P	Permease, similar to cation transporter			Yes	363	0	0	0	0	0	0
	Iho_0615	exonuclease of the beta-lactamase fold involved in RNA processing-like protein	545	J	Predicted exonuclease of the beta-lactamase fold involved in RNA processing				339	0	0	0	0	0	0
	Iho_0616	proteasome endopeptidase complex, beta component	970	O	20S proteasome, beta subunit				198	168	153	246.438	223.488	247.981	343.363
	Iho_0617	FAD-dependent pyridine nucleotide-disulphide oxidoreductase	1296	O	Thioredoxin reductase		Yes		305	24	17	23.0869	16.164	23.1344	24.9623
	Iho_0618	hypothetical protein				Yes	Yes	Yes	281	13	11	13.5168	11.3306	13.5717	17.3713
	Iho_0619	putative RNA methylase	47	L	Predicted DNA modification methylase				306	22	24	21.0041	22.738	21.052	34.8347
	Iho_0620	NADPH-dependent FMN reductase	2572	R	Multimeric flavodoxin WrbA				235	74	76	92.0663	93.5047	92.368	143.776
	Iho_0621	N-acetylglutamate kinase/N2-acetyl-L-aminoadipate kinase	862	E	Acetylglutamate kinase				264	159	130	175.886	142.027	176.754	218.688
	Iho_0622	UDP-glucose 6-dehydrogenase	252	M	UDP-N-acetyl-D-mannosaminuronate dehydrogenase				418	630	406	438.854	279.593	441.445	430.954
	Iho_0623	UDP-N-acetylglucosamine 2-epimerase	1392	M	UDP-N-acetylglucosamine 2-epimerase				361	277	266	224.389	213.174	225.133	327.454
	Iho_0624	hypothetical protein	4849	S	Uncharacterized conserved protein				86	0	0	0	0	0	0
	Iho_0625	hypothetical protein	1403	M	Glycosyltransferase				335	0	0	0	0	0	0
	Iho_0626	hypothetical protein	1405	M	Glycosyltransferase				316	2	0	1.90308	0	1.9026	0
	Iho_0627	hypothetical protein				Yes	Yes		402	0	0	0	0	0	0
	Iho_0628	Alcohol dehydrogenase, zinc-binding domain protein	1621	E	Threonine dehydrogenase or related Zn-dependent dehydrogenase				742	158	89	62.2441	34.6767	62.4788	53.3181
	Iho_0629	hypothetical protein				Yes		Yes	97	8	5	24.2689	15.1886	24.2618	23.0281
	Iho_0630	Radical SAM domain protein	938	R	Radical SAM superfamily enzyme				389	58	15	43.4754	11.1474	43.6754	17.225
	Iho_0631	Deoxyhypusine synthase	4142	O	Deoxyhypusine synthase				319	94	72	86.2629	65.2721	86.5839	100.458
	Iho_0632	GTP cyclohydrolase I	4542	H	GTP cyclohydrolase I				186	45	26	70.5589	40.732	70.9239	62.4098
	Iho_0633	spermidine / spermine synthase	50	E	Spermidine synthase				308	189	134	179.151	126.024	180.103	193.61
	Iho_0634	metallophosphoesterase	1143	T	Serine/threonine protein phosphatase PP2A family				320	53	24	48.1022	21.6887	48.4502	33.3002
	Iho_0635	argininosuccinate synthase	112	E	Argininosuccinate synthase				396	142	145	104.552	105.529	104.981	162.613
	Iho_0636	hypothetical protein	1438	V	CRISPR system related protein, RAMP superfamily				257	22	4	24.8974	4.61993	25.0834	7.10481
	Iho_0637	GMP synthase (glutamine-hydrolyzing)	85	F	GMP synthase, PP-ATPase domain/subunit				370	369	176	289.54	137.139	291.602	211.484
	Iho_0638	hypothetical protein							280	37	17	38.5379	17.5191	38.7237	27.0631
	Iho_0639	hypothetical protein				Yes	Yes	Yes	413	45	57	31.8832	39.6878	32.021	61.2496
	Iho_0640	protein of unknown function DUF1152	4164	S	Uncharacterized conserved protein		Yes		332	14	0	12.2994	0	12.3623	0
	Iho_0641	quinolinate synthetase A	4459	H	Quinolinate synthase				306	132	80	125.321	75.312	126.204	116.158
	Iho_0642	hypothetical protein	1917	S	Zn-ribbon domain containing protein				187	84	101	131.156	155.889	131.826	239.879
	Iho_0643	hypothetical protein							323	0	0	0	0	0	0
	Iho_0644	hypothetical protein	4264	S	Uncharacterized conserved protein				135	51	23	111.096	49.4697	111.309	75.6023
	Iho_0645	2-isopropylmalate synthase	2092	E	Isopropylmalate/homocitrate/citramalate synthase				547	18	11	9.5603	5.77675	9.61799	9.00055
	Iho_0646	hypothetical protein	586	D	ATPase involved in chromosome partitioning, ParA family				305	16	14	15.3006	13.0038	15.4047	20.3749
	Iho_0647	TrkA-C domain protein	1963	R	PhoU-like domain fused to TrkA-C domain				382	50	21	38.4071	16.0122	38.4826	24.5069
	Iho_0648	putative signal transduction protein with CBS domains	600	R	CBS domain				275	452	229	477.73	240.575	480.116	370.094
	Iho_0649	HAD-superfamily hydrolase, subfamily IIA	4221	G	Phosphatase of the HAD superfamily				246	58	38	68.9473	44.8049	69.1738	68.859
	Iho_0650	hypothetical protein							96	17	7	51.232	20.109	51.792	31.8558
	Iho_0651	DNA-directed RNA polymerase, subunit B"/ B'	1762	K	DNA-directed RNA polymerase subunit B				1132	422	295	108.792	75.3943	109.302	115.919
	Iho_0652	DNA-directed RNA polymerase, subunit H	4258	K	DNA-directed RNA polymerase, subunit H, RpoH/RPB5				73	25	6	99.9415	24.2483	100.366	36.8521
	Iho_0653	hypothetical protein	2747	R	Uncharacterized conserved protein, DUF58 family, contains vWF domain			Yes	327	4	8	3.5209	7.11102	3.51972	10.9486
	Iho_0654	hypothetical protein				Yes		Yes	181	0	0	0	0	0	0
	Iho_0655	putative signal-transduction protein with CBS domains	606	R	CBS domain				131	18	3	40.0379	6.71476	40.2367	10.0821
	Iho_0656	hypothetical protein				Yes		Yes	33	0	0	0	0	0	0
	Iho_0657	Diphthine synthase	4161	J	Diphthamide biosynthesis methyltransferase				240	53	35	64.9215	42.4476	65.0869	64.9842
	Iho_0658	putative transcriptional regulator, CopG family	1009	K	Predicted transcriptional regulators containing the CopG/Arc/MetJ DNA-binding domain				58	0	0	0	0	0	0
	Iho_0659	pyrroline-5-carboxylate reductase	455	E	Pyrroline-5-carboxylate reductase				245	118	67	140.638	79.2286	141.227	121.605
	Iho_0660	hypothetical protein					Yes	Yes	55	0	0	0	0	0	0
	Iho_0661	nucleic acid-binding protein w/ PIN domain and a Zn-ribbon module-like protein	721	V	Predicted nucleic acid-binding protein, consists of a PIN domain and a Zn-ribbon module				166	0	0	0	0	0	0
	Iho_0662	hypothetical protein							184	6	0	9.49698	0	9.55419	0
	Iho_0663	hypothetical protein							141	0	0	0	0	0	0
	Iho_0664	N2-acetyl-L-lysine deacetylase / acetylornithine deacetylase	1107	E	Acetylornithine deacetylase/Succinyl-diaminopimelate desuccinylase or related deacylase				339	178	116	153.089	99.1843	153.874	152.12
	Iho_0665	putative CRISPR-associated protein, APE2256 family	1935	V	CRISPR system related protein				243	45	31	54.0189	36.9238	54.2755	56.7737
	Iho_0666	hypothetical protein							116	14	0	35.2899	0	35.5178	0
	Iho_0667	hypothetical protein							264	0	0	0	0	0	0
	Iho_0668	hypothetical protein							242	3	0	3.72752	0	3.72659	0
	Iho_0669	hypothetical protein				Yes	Yes	Yes	548	0	0	0	0	0	0
	Iho_0670	cell surface appendage protein	3871	N	Flagellar protein G	Yes	Yes	Yes	310	241	143	226.303	133.132	227.178	204.176
	Iho_0671	NADPH:sulfur oxidoreductase	1069	P	CoA-dependent NAD(P)H Sulfur Oxidoreductase				450	101	63	65.525	40.4518	65.7877	62.2789
	Iho_0672	protein of unknown function DUF1641	2113	S	Uncharacterized conserved protein				151	10	67	19.2321	129.478	19.2259	198
	Iho_0673	FAD-dependent pyridine nucleotide-disulphide oxidoreductase	1064	R	NAD(FAD)-dependent dehydrogenase				385	412	1401	312.195	1046.34	313.709	1617.71
	Iho_0674	(NiFe) hydrogenase maturation protein HypF	1187	O	Hydrogenase maturation factor				736	47	53	18.6275	20.8575	18.727	32.0753
	Iho_0675	Non-specific serine/threonine protein kinase	1180	T	Serine/threonine protein kinase involved in cell cycle control				300	560	349	542.473	337.536	546.268	518.355
	Iho_0676	translation initiation factor 1A (aeIF-1A)	1179	J	Translation initiation factor 1 (IF-1)				132	194	64	428.241	140.147	430.456	215.183
	Iho_0677	SSU ribosomal protein S6E	1946	J	Ribosomal protein S6E (S10)				236	1141	449	1408.72	541.582	1417.53	841.361
	Iho_0678	fumarase	4406	C	Tartrate dehydratase beta subunit/Fumarate hydratase class I, C-terminal domain				492	168	109	99.5841	63.9842	100.172	98.4832
	Iho_0679	Sodium-transporting two-sector ATPase	865	C	Archaeal/vacuolar-type H+-ATPase subunit B				471	1580	1653	973.601	1008.44	981.282	1557.06
	Iho_0680	V-type ATPase, D subunit	4101	C	Archaeal/vacuolar-type H+-ATPase subunit D				214	102	90	138.914	121.014	139.543	186.377
	Iho_0681	hypothetical protein							54	0	0	0	0	0	0
	Iho_0682	H+-transporting two-sector ATPase, C subunit	2455	C	Archaeal/vacuolar-type Na+/H+-ATPase, subunit K	Yes	Yes	Yes	113	0	0	0	0	0	0
	Iho_0683	glutamate-1-semialdehyde 2,1-aminomutase	918	H	Glutamate-1-semialdehyde aminotransferase				423	821	453	564.335	309.024	568.254	475.835
	Iho_0684	hydroxymethylbilane synthase	4299	H	Porphobilinogen deaminase				304	55	18	52.6554	17.1459	52.9303	26.3324
	Iho_0685	protein of unknown function DUF437	398	S	ASCH domain, predicted RNA-binding domain				194	6	0	9.10083	0	9.09817	0
	Iho_0686	arginine decarboxylase	279	E	S-adenosylmethionine decarboxylase/arginine decarboxylase				144	31	16	62.7106	32.0035	62.9985	49.4527
	Iho_0687	periplasmic solute-binding protein-like protein	655	R	Predicted periplasmic solute-binding protein				215	0	0	0	0	0	0
	Iho_0688	hypothetical protein				Yes	Yes	Yes	373	85	57	66.6438	44.2067	66.8758	67.9937
	Iho_0689	Creatininase	4536	H	Fe2+ dependent formamide hydrolase, cofactor Fo biosynthesis enzyme				250	135	129	157.458	149.226	158.118	229.254
	Iho_0690	replicative DNA polymerase I	328	L	DNA polymerase elongation subunit (family B)				914	0	0	0	0	0	0
	Iho_0691	flap endonuclease 1	4050	L	5'-3' exonuclease (including N-terminal domain of PolI)				350	22	12	18.2968	10.0154	18.4018	15.3533
	Iho_0692	hypothetical protein							95	0	0	0	0	0	0
	Iho_0693	AAA family ATPase, CDC48 subfamily	1308	O	ATPase of the AAA+ class				734	115	71	45.7276	27.9206	45.97	43.0504
	Iho_0694	protein of unknown function DUF126	4279	C	Swiveling domain associated with predicted aconitase				152	13	9	25.3784	17.2033	25.3714	26.3435
	Iho_0695	predicted aconitase subunit 1	4278	R	Predicted aconitase				381	39	14	29.9815	10.6939	30.0887	16.4063
	Iho_0696	triosephosphate isomerase	1087	G	Triosephosphate isomerase				222	219	92	288.782	119.818	289.966	184.288
	Iho_0697	Predicted exosome subunit	4187	J	Predicted exosome subunit				231	178	56	224.263	70.2031	225.319	107.97
	Iho_0698	GTP cyclohydrolase subunit MoaA	930	H	Molybdenum cofactor biosynthesis enzyme				352	33	9	27.4798	7.37916	27.5816	11.366
	Iho_0699	hypothetical protein						Yes	155	0	0	0	0	0	0
	Iho_0700	hypothetical protein							123	4	0	9.77843	0	9.77598	0
	Iho_0701	hypothetical protein	1688	R	Predicted hydrocarbon binding protein, contains 4VR domain				273	22	6	23.4671	6.47071	23.5814	9.79477
	Iho_0702	iron dependent repressor	2100	K	Mn-dependent transcriptional regulator (DtxR family)				125	7	0	16.6328	0	16.6282	0
	Iho_0703	protein of unknown function DUF77	4373	S	Uncharacterized conserved protein				102	4	8	11.2876	22.7971	11.2838	35.1
	Iho_0704	phosphoribosyltransferase	40	R	Predicted phosphoribosyltransferase				218	167	271	223.207	359.107	224.381	553.652
	Iho_0705	Dehydrogenase (flavoprotein)-like protein	570	C	Dehydrogenase (flavoprotein)				355	7	4	5.65335	3.22597	5.69819	5.03303
	Iho_0706	transcriptional regulator, AsnC family	1580	K	Transcriptional regulator (IclR family)				154	0	0	0	0	0	0
	Iho_0707	PP-loop domain protein	42	D	tRNA(Ile)-lysidine synthase MesJ				383	13	0	9.90325	0	9.97246	0
	Iho_0708	Radical SAM domain protein	1359	C	Radical SAM superfamily enzyme				508	14	2	8.08881	1.15437	8.13	1.73327
	Iho_0709	hypothetical protein	3005	S	Uncharacterized conserved protein, contains double-stranded beta-helix domain				91	7	0	22.3657	0	22.4803	0
	Iho_0710	transcriptional regulator, TrmB	3748	K	Transcriptional regulator, MarR family			Yes	146	0	0	0	0	0	0
	Iho_0711	hypothetical protein				Yes		Yes	220	9	18	11.8679	23.5969	11.9145	36.2975
	Iho_0712	hypothetical protein				Yes	Yes	Yes	675	4	5	1.69788	2.09446	1.7137	3.24613
	Iho_0713	DNA polymerase sliding clamp subunit B	488	L	DNA polymerase sliding clamp subunit (PCNA homolog)				256	95	42	108.132	47.2956	108.704	72.9823
	Iho_0714	hypothetical protein	4292	S	Uncharacterized conserved protein				128	175	118	398.497	267.247	400.795	410.847
	Iho_0715	AAA ATPase	4034	L	Type IV secretory pathway, VirB4 component				460	0	0	0	0	0	0
	Iho_0716	hypothetical protein	5930	S	Uncharacterized conserved protein	Yes		Yes	508	0	0	0	0	0	0
	Iho_0717	phosphoadenosine phosphosulfate reductase	73	E	PAPS reductase related enzyme fused to RNA-binding PUA domain and ferredoxin domain				648	27	0	12.1991	0	12.221	0
	Iho_0718	hypothetical protein							87	0	0	0	0	0	0
	Iho_0719	hypothetical protein	2960	R	Predicted aminopeptidase, Iap family				188	0	0	0	0	0	0
	Iho_0720	peptidyl-tRNA hydrolase	4228	J	Peptidyl-tRNA hydrolase				103	9	0	25.4738	0	25.5734	0
	Iho_0721	tRNA (guanine-N1-)-methyltransferase	967	J	tRNA m(1)G methyltransferase				359	26	5	21.1884	3.93806	21.2899	6.10346
	Iho_0722	ATPase involved in chromosome partitioning-like protein	586	D	ATPase involved in chromosome partitioning, ParA family				292	32	12	32.0706	11.9327	32.1556	18.3358
	Iho_0723	SSU ribosomal protein S28E	4314	J	Ribosomal protein S28E/S33				93	81	52	254.497	161.725	255.431	249.073
	Iho_0724	LSU ribosomal protein L24E	1950	J	Ribosomal protein L24E				60	25	15	121.25	72.4423	122.042	111.191
	Iho_0725	nucleoside diphosphate kinase	4313	F	Nucleoside diphosphate kinase				147	86	61	169.62	120.194	170.846	184.2
	Iho_0726	hypothetical protein	3142	S	Uncharacterized conserved protein				156	0	0	0	0	0	0
	Iho_0727	hypothetical protein							288	11	10	11.0818	9.94115	11.1744	15.5098
	Iho_0728	N-acetyl-gamma-glutamyl-phosphate reductase /N2-acetyl-L-aminoadipate semialdehyde dehydrogenase	495	E	Acetylglutamate semialdehyde dehydrogenase				356	338	212	276.329	172.264	278.031	264.685
	Iho_0729	amino acid/amide ABC transporter membrane protein 1, HAAT family	1269	E	Branched-chain amino acid ABC-type transport system, permease component	Yes	Yes	Yes	437	0	0	0	0	0	0
	Iho_0730	amino acid/amide ABC transporter membrane protein 2, HAAT family	1273	E	ABC-type branched-chain amino acid transport system, permease component	Yes	Yes	Yes	342	15	17	12.872	14.445	12.9005	22.1766
	Iho_0731	amino acid/amide ABC transporter ATP-binding protein 1, HAAT family	925	E	ABC-type branched-chain amino acid transport system, ATPase component				254	50	50	57.3455	57.0973	57.5891	87.7053
	Iho_0732	amino acid/amide ABC transporter ATP-binding protein 2, HAAT family	924	E	ABC-type branched-chain amino acid transport system, ATPase component				246	105	95	124.804	111.79	125.284	171.757
	Iho_0733	uridylate kinase, putative	858	F	Uridylate kinase				221	39	29	51.5475	38.1201	51.7822	58.5451
	Iho_0734	hypothetical protein				Yes			271	0	0	0	0	0	0
	Iho_0735	protein of unknown function DUF87	280	L	HerA helicase				585	76	43	38.0164	21.4612	38.1279	32.8472
	Iho_0736	hypothetical protein	367	L	NurA 5'-3' nuclease				342	7	0	5.98869	0	6.01925	0
	Iho_0737	hypothetical protein							103	99	73	281.19	206.833	281.803	316.358
	Iho_0738	Leucyl aminopeptidase	4322	E	Leucyl aminopeptidase				453	885	726	568.875	460.441	572.583	710.97
	Iho_0739	hypothetical protein							122	38	39	90.6178	92.0574	90.9977	141.813
	Iho_0740	hypothetical protein							108	38	29	103.295	77.9714	103.521	119.65
	Iho_0741	hypothetical protein	586	D	ATPase involved in chromosome partitioning, ParA family				302	220	250	212.324	239.385	213.321	368.789
	Iho_0742	hypothetical protein							199	84	55	122.012	78.3874	123.335	122.57
	Iho_0743	hypothetical protein							212	58	42	80.0655	57.4577	80.3284	88.2697
	Iho_0744	hypothetical protein							244	28	36	33.4071	42.638	33.6008	65.5349
	Iho_0745	hypothetical protein							151	31	25	59.786	47.9525	60.0973	73.7005
	Iho_0746	hypothetical protein							220	54	51	71.8981	67.6205	72.0777	103.544
	Iho_0747	methionine synthase (B12-independent)	1876	E	Methionine synthase II (cobalamin-independent)				341	410	561	350.223	473.002	352.094	729.394
	Iho_0748	Cobalamin-independent synthase MetE, N-terminal domain protein	1877	E	Methionine synthase II (cobalamin-independent)				332	738	1055	643.756	909.402	649.934	1408.99
	Iho_0749	Methyltransferase type 11	4989	Q	SAM-dependent methyltransferase				208	0	0	0	0	6.54332	0
	Iho_0750	hypothetical protein	472	L	orc1/cdc6 family replication initiation protein fused to HTH domain				403	9	0	6.50414	0	11.7687	3.16579
	Iho_0751	hypothetical protein	4069	S	Uncharacterized conserved protein				276	11	2	11.732	1.9984	288.92	208.196
	Iho_0752	aspartate semialdehyde dehydrogenase	494	E	Aspartate-semialdehyde dehydrogenase	Yes			359	354	168	287.59	135.7	8.34193	12.8232
	Iho_0753	hypothetical protein	6454	S	Uncharacterized conserved protein	Yes		Yes	208	6	6	8.26494	8.3252	100.255	78.1994
	Iho_0754	ATP phosphoribosyltransferase (homohexameric)	2208	E	ATP phosphoribosyltransferase				283	97	50	99.7775	50.8361	0	0
	Iho_0755	hypothetical protein						Yes	284	0	0	0	0	0	0
	Iho_0756	cytidylate kinase, putative	1037	F	Cytidylate kinase				172	22	17	37.2472	28.5997	37.4287	43.9814
	Iho_0757	ATPase involved in chromosome partitioning-like protein	585	D	Mrp family protein, ATPase, contains iron-sulfur cluster				284	71	79	72.741	80.2723	73.1664	123.527
	Iho_0758	mevalonate kinase	1028	I	Mevalonate kinase				321	32	25	29.1969	22.6657	29.3088	34.6901
	Iho_0759	hypothetical protein	9415	S	Uncharacterized conserved protein	Yes	Yes		202	102	99	146.306	141.806	147.711	217.63
	Iho_0760	Protein of unknown function UPF0147	4308	S	Uncharacterized conserved protein				90	30	7	97.3108	22.5386	97.7114	34.7079
	Iho_0761	RNA-binding protein AU-1	4307	J	Ribonuclease G and E				469	55	71	34.2296	43.785	34.3725	67.2929
	Iho_0762	hypothetical protein							153	0	0	0	0	0	0
	Iho_0763	protein of unknown function DUF46	4106	I	CDP-diglyceride synthetase	Yes		Yes	171	0	0	0	0	0	0
	Iho_0764	Nucleolar RNA-binding protein Nop10p	906	J	Predicted Zn-ribbon RNA-binding protein				64	0	0	0	0	0	0
	Iho_0765	translation initiation factor 2 subunit alpha (aeIF-2a)	4107	J	Translation initiation factor 2, alpha subunit (eIF-2alpha)				265	47	36	51.8819	39.629	52.0541	60.5889
	Iho_0766	Dephospho-CoA kinase-like protein	1045	H	Dephospho-CoA kinase				184	16	11	25.5449	17.4181	25.6276	26.6356
	Iho_0767	SSU ribosomal protein S8E	4154	J	Ribosomal protein S8E				130	110	51	244.782	110.263	246.065	172.628
	Iho_0768	signal recognition particle, subunit SRP19 (srp19)	1217	U	Signal recognition particle 19 kDa protein				99	2	0	6.07448	0	6.07296	0
	Iho_0769	hypothetical protein							66	3	0	13.6676	0	13.6641	0
	Iho_0770	Transcription initiation factor IIB (TFIIB)	1981	K	Transcription initiation factor TFIIIB, Brf1 subunit/Transcription initiation factor TFIIB				357	0	0	0	0	0	0
	Iho_0771	hypothetical protein	8088	S	Uncharacterized conserved protein			Yes	94	0	0	0	0	0	0
	Iho_0772	hypothetical protein				Yes	Yes	Yes	239	0	0	0	0	0	0
	Iho_0773	imidazole glycerol phosphate synthase subunit hisF	617	E	Imidazoleglycerol-phosphate synthase				255	100	42	114.514	47.9596	114.956	73.361
	Iho_0774	hypothetical protein						Yes	127	0	0	0	0	0	0
	Iho_0775	glycosyl transferase, family 4	3199	M	UDP-N-acetylmuramyl pentapeptide phosphotransferase/UDP-N-acetylglucosamine-1-phosphate transferase			Yes	323	0	0	0	0	0	0
	Iho_0776	hypothetical protein							131	9	0	20.0669	0	20.272	0
	Iho_0777	L-fucose isomerase and related protein-like protein	1772	G	L-fucose isomerase or related protein				361	63	58	51.0623	46.2068	51.2462	71.2468
	Iho_0778	LSU ribosomal protein L21E	4129	J	Ribosomal protein L21E				99	16	14	46.9551	40.5174	47.3875	62.5453
	Iho_0779	hypothetical protein	2172	H	6-pyruvoyl-tetrahydropterin synthase				150	28	31	54.5136	59.7244	54.829	92.0591
	Iho_0780	hypothetical protein	9420	S	Uncharacterized conserved protein				105	23	2	63.8281	5.25295	64.23	8.32151
	Iho_0781	hypothetical protein	42	D	tRNA(Ile)-lysidine synthase MesJ				189	2	0	3.04586	0	3.04483	0
	Iho_0782	KH, type 1, domain protein	4150	R	Predicted RNA-binding protein (contains KH domains)				204	30	11	43.0572	15.6605	43.2342	24.1669
	Iho_0783	hypothetical protein	1831	R	Predicted nucleotidyltransferase				294	0	0	0	0	0	0
	Iho_0784	hypothetical protein				Yes	Yes		202	0	2	0	2.73049	0	4.32554
	Iho_0785	hypothetical protein				Yes	Yes		173	0	0	0	0	0	0
	Iho_0786	dinucleotide-utilizing enzyme-like protein	254	R	Predicted dinucleotide-utilizing enzyme				260	56	50	62.8116	55.3888	63.1541	85.3668
	Iho_0787	putative ATP binding protein	35	R	Predicted ATPase of PP-loop superfamily				225	8	0	10.4626	0	10.4595	0
	Iho_0788	3-hexulose-6-phosphate isomerase	68	M	Predicted sugar phosphate isomerase involved in capsule formation				201	71	41	103.383	59.4396	103.655	91.1219
	Iho_0789	Radical SAM domain protein	1290	L	DNA repair photolyase				285	8	0	8.21483	0	8.21234	0
	Iho_0790	hypothetical protein							107	0	0	0	0	0	0
	Iho_0791	Suppressor Mra1	4122	J	EMG1/NEP1 rRNA methyltransferase				222	8	0	10.5224	0	10.569	0
	Iho_0792	hypothetical protein					Yes	Yes	149	0	0	0	0	0	0
	Iho_0793	LSU ribosomal protein L37AE	4208	J	Ribosomal protein L37AE/L43A				87	35	36	117.353	118.981	118.08	183.683
	Iho_0794	ribosomal biogenesis protein, containing Brix domain	3247	J	Predicted exosome subunit/U3 small nucleolar ribonucleoprotein (snoRNP) component, contains IMP4 domain				180	36	6	58.3066	9.58002	58.5346	14.6376
	Iho_0795	hypothetical protein	4414	S	Subunit of KEOPS complex (Cgi121BUD32KAE1)				79	0	0	0	0	0	0
	Iho_0796	protein of unknown function, ATP binding	1225	R	GTPase SAR1 or related small G protein				254	15	25	17.2096	28.4101	17.2914	43.673
	Iho_0797	hypothetical protein	4032	S	Uncharacterized conserved protein				366	0	0	0	0	0	0
	Iho_0798	hypothetical protein						Yes	52	4	0	22.6354	0	22.6288	0
	Iho_0799	Heat shock protein. Metallo peptidase. MEROPS family M48B	1331	O	Zn-dependent protease with chaperone function			Yes	346	8	0	6.84085	0	6.83892	0
	Iho_0800	major facilitator superfamily MFS_1	130	G	permease of the major facilitator superfamily			Yes	337	0	0	0	0	0	0
	Iho_0801	4Fe-4S ferredoxin, iron-sulfur binding domain protein	1500	C	Fe-S-cluster-containing hydrogenase component 1				219	45	4	60.1388	5.19627	60.3734	8.01032
	Iho_0802	molybdopterin oxidoreductase	1495	C	Molybdopterin oxidoreductase				834	130	15	45.5298	5.18644	45.7083	7.97583
	Iho_0803	polysulphide reductase	2026	C	Polysulphide reductase	Yes		Yes	313	2	0	1.92132	0	1.92084	0
	Iho_0804	isopentenyl-diphosphate delta-isomerase, type 2	613	H	Isopentenyl diphosphate isomerase				360	213	180	172.662	144.644	173.501	222.551
	Iho_0805	imidazoleglycerol-phosphate dehydratase	4398	E	Imidazoleglycerol-phosphate dehydratase				189	68	55	105.762	84.9938	105.818	130.188
	Iho_0806	hypothetical protein	3508	S	Uncharacterized conserved protein	Yes	Yes	Yes	653	11	0	4.99403	0	5.01807	0
	Iho_0807	hypothetical protein							81	0	0	0	0	0	0
	Iho_0808	hypothetical protein	2491	S	WD40 repeats containing protein	Yes	Yes		331	0	0	0	0	0	0
	Iho_0809	hypothetical protein							103	0	0	0	0	0	0
	Iho_0810	hypothetical protein						Yes	306	0	0	0	0	0	0
	Iho_0811	hypothetical protein						Yes	114	0	0	0	0	0	0
	Iho_0812	4Fe-4S ferredoxin, iron-sulfur binding domain protein	2187	C	Ferredoxin domain containing protein				77	7	0	26.6675	0	26.6595	0
	Iho_0813	prefoldin, beta subunit	1342	O	Prefoldin, chaperonin cofactor				119	183	99	449.89	240.046	451.987	370.207
	Iho_0814	phosphoesterase, RecJ domain protein	1565	R	Exopolyphosphatase-related protein				323	23	15	20.901	13.468	20.9634	20.7049
	Iho_0815	glycosyl transferase, family 2	1391	M	Glycosyltransferase	Yes		Yes	413	3	0	2.18417	0	2.18362	0
	Iho_0816	hypothetical protein				Yes	Yes		209	11	2	15.3574	2.84048	15.4321	4.36827
	Iho_0817	hypothetical protein	996	J	Queuine/archaeosine tRNA-ribosyltransferase				296	0	0	0	0	0	0
	Iho_0818	putative RNA methylase	48	L	Predicted N6-adenine-specific DNA methylase				327	7	6	6.27949	5.41322	6.27762	8.22693
	Iho_0819	hypothetical protein							213	0	0	0	0	0	0
	Iho_0820	molybdopterin synthase subunit MoaD	536	H	Molybdopterin converting factor, small subunit				88	0	0	0	0	0	0
	Iho_0821	hypothetical protein							251	38	15	44.0244	17.3863	44.2531	26.5929
	Iho_0822	photosystem I assembly BtpA	1982	R	Predicted TIM-barrel enzyme				268	63	60	68.7632	64.9903	68.9488	99.5384
	Iho_0823	hypothetical protein							93	0	0	0	0	0	0
	Iho_0824	hypothetical protein	4458	R	Uncharacterized protein of DIM6/NTAB family				179	0	2	0	3.31654	0	5.10038
	Iho_0825	hydrogenase expression/synthesis, HypA	4426	R	Zn finger protein HypA/HybF (possibly regulating hydrogenase expression)				139	2	0	4.32643	0	4.32534	0
	Iho_0826	Radical SAM domain protein	933	R	Radical SAM superfamily enzyme				592	10	10	4.91385	4.91846	4.94036	7.53496
	Iho_0827	hypothetical protein	5941	S	Uncharacterized conserved protein				120	0	0	0	0	0	0
	Iho_0828	transcriptional regulator w/ HTH domain fused to Zn-ribbon-like protein	4479	K	Predicted transcriptional regulator containing an HTH domain fused to a Zn-ribbon				97	0	0	0	0	0	0
	Iho_0829	Citrate transporter	238	P	Na+/H+ antiporter NhaD or related arsenite permease		Yes	Yes	420	0	0	0	0	0	0
	Iho_0830	hypothetical protein							151	0	0	0	0	0	0
	Iho_0831	CBS domain containing protein	600	R	CBS domain				249	232	249	271.604	289.001	273.009	444.801
	Iho_0832	Uncharacterized protein putative amidase-like protein	4536	H	Fe2+ dependent formamide hydrolase, cofactor Fo biosynthesis enzyme				225	88	53	114.33	67.9304	114.689	104.588
	Iho_0833	hypothetical protein							174	0	0	0	0	0	0
	Iho_0834	hypothetical protein							65	0	0	0	0	0	0
	Iho_0835	hypothetical protein	993	J	Protein involved in ribosomal biogenesis, contains PUA domain				132	0	0	0	0	0	0
	Iho_0836	Translin	4318	J	Predicted RNA-binding protein of the translin family				208	22	13	30.913	18.2277	30.9568	27.7954
	Iho_0837	nucleotidyltransferase-like protein	4119	R	Predicted nucleotidyltransferase				189	238	97	367.374	149.348	369.077	228.77
	Iho_0838	LSU ribosomal protein L40E	4049	J	Ribosomal protein L40E				55	27	17	143.488	89.5049	144.249	137.837
	Iho_0839	transcriptional regulator, AsnC family	1628	K	Transcriptional regulator (Lrp/AsnC family)				320	230	69	208.55	62.4601	210.041	95.9464
	Iho_0840	hypothetical protein	7764	K	Predicted transcriptional regulator				163	85	62	152.235	110.457	152.833	169.537
	Iho_0841	Protein of unknown function DUF650, N-terminal domain	4269	S	Uncharacterized conserved protein				401	0	0	0	0	0	0
	Iho_0842	hypothetical protein							168	0	0	0	0	0	0
	Iho_0843	phosphoribosylaminoimidazole-succinocarboxamide synthase	4421	F	Phosphoribosylaminoimidazolesuccinocarboxamide (SAICAR) synthase				235	216	150	267.035	184.897	268.882	283.615
	Iho_0844	hypothetical protein	4462	F	Phosphoribosylformylglycinamidine (FGAM) synthase, PurS component				90	224	57	720.644	183.526	727.977	282.375
	Iho_0845	phosphoribosylformylglycinamidine synthase subunit I	102	F	Phosphoribosylformylglycinamidine (FGAM) synthase, glutamine amidotransferase domain				219	55	44	73.0684	57.8678	73.5005	89.2437
	Iho_0846	transcriptional regulators-like protein	921	K	Predicted transcriptional regulator				203	136	130	195.155	185.825	195.94	285.001
	Iho_0847	hypothetical protein				Yes	Yes	Yes	972	103	65	30.9306	19.2339	31.0464	29.6879
	Iho_0848	Ser/Thr protein kinase-like protein	1182	T	Predicted Ser/Thr protein kinase				232	5	0	6.31411	0	6.31221	0
	Iho_0849	tRNA adenylyltransferase	4249	J	tRNA nucleotidyltransferase (CCA-adding enzyme)				436	21	20	14.0397	13.2449	14.0988	20.476
	Iho_0850	2'-5' RNA ligase	1736	J	2'-5' RNA ligase				185	21	10	33.2129	15.5506	33.3824	24.0754
	Iho_0851	hypothetical protein							78	0	0	0	0	0	0
	Iho_0852	DNA-directed RNA polymerase, subunit M	579	K	DNA-directed RNA polymerase, subunit M/Transcription elongation factor TFIIS				113	5	0	13.3047	0	13.3014	0
	Iho_0853	Ser-tRNA(Thr) hydrolase	401	J	Threonyl-tRNA synthetase				462	191	150	120.866	94.1407	121.344	144.348
	Iho_0854	proliferating cell nuclear antigen PcnA	488	L	DNA polymerase sliding clamp subunit (PCNA homolog)				245	144	93	171.622	109.55	172.383	168.426
	Iho_0855	DNA primase small subunit	4110	L	Eukaryotic-type DNA primase, catalytic (small) subunit				351	2	0	1.64008	0	1.63953	0
	Iho_0856	hypothetical protein	2583	R	Fe-S-cluster containining protein				227	0	0	0	0	0	0
	Iho_0857	Nitrilase/cyanide hydratase and apolipoprotein N-acyltransferase	62	R	Predicted amidohydrolase				259	50	28	56.2677	31.1512	56.5495	48.0286
	Iho_0858	transcriptional regulator, PadR family	2	K	Predicted transcriptional regulator, PadR family				124	15	0	35.3768	0	35.5	0
	Iho_0859	2-aminoadipate aminotransferase apoenzyme	492	K	Transcriptional regulators containing a DNA-binding HTH domain and an aminotransferase domain (MocR family)				404	354	299	255.569	213.452	256.791	328.41
	Iho_0860	SSU ribosomal protein S15P	4185	J	Ribosomal protein S15P				159	93	88	170.303	160.798	171.085	246.891
	Iho_0861	hypothetical protein	432	S	Uncharacterized conserved protein				431	20	19	13.5761	12.7419	13.6747	19.6245
	Iho_0862	hypothetical protein	1354	S	Subunit of KEOPS complex (Cgi121BUD32KAE1)				78	0	0	0	0	0	0
	Iho_0863	SSU ribosomal protein S3AE	4186	J	Ribosomal protein S3AE				212	136	117	186.707	159.309	187.928	245.121
	Iho_0864	HhH-GPD family protein	459	L	Predicted EndoIII-related endonuclease				212	0	0	0	0	0	0
	Iho_0865	hypothetical protein				Yes	Yes	Yes	182	0	0	0	0	0	0
	Iho_0866	hypothetical protein						Yes	104	0	0	0	0	0	0
	Iho_0867	preQ(0) biosynthesis protein QueC	39	R	Predicted PP-loop superfamily ATPase	Yes			260	24	9	26.9534	10.0573	27.0729	15.4008
	Iho_0868	Radical SAM domain protein	656	H	Thiamine biosynthesis enzyme ThiH, FO synthase or related uncharacterized enzyme				364	75	54	60.0871	42.7575	60.3574	65.8941
	Iho_0869	HD superfamily phosphohydrolase-like protein	4430	R	HD superfamily phosphohydrolase				475	16	5	9.74892	2.99158	9.80403	4.68128
	Iho_0870	glycosidase, PH1107-related	4084	G	Predicted glycosylase				350	52	18	43.3338	14.7722	43.5893	22.7596
	Iho_0871	L-myo-inositol-1-phosphate synthase	4213	I	Myo-inositol-1-phosphate synthase	Yes			387	214	118	160.826	88.1724	161.82	135.484
	Iho_0872	PhoH family protein	4325	T	Phosphate starvation-inducible protein PhoH, predicted ATPase				382	382	443	291.414	334.645	293.135	515.569
	Iho_0873	Nucleotidyl transferase	666	M	N-acetylglucosamine-1-phosphate uridyltransferase				416	70	36	49.1911	25.0768	49.4023	38.5639
	Iho_0874	dihydropteroate synthase-related protein	1978	H	Dihydropteroate synthase or related enzyme				514	30	25	17.1139	14.1282	17.1841	21.6894
	Iho_0875	protein of unknown function DUF191	654	R	Predicted periplasmic solute-binding protein				271	130	71	140.193	75.9467	140.783	116.951
	Iho_0876	von Willebrand factor, type A	6980	S	vWFA domain containing protein				455	0	0	0	0	0	0
	Iho_0877	protein-L-isoaspartate O-methyltransferase	976	O	Protein-L-isoaspartate carboxylmethyltransferase				211	24	10	33.1394	13.717	33.3127	21.1248
	Iho_0878	hypothetical protein						Yes	119	12	7	29.4989	16.753	29.6295	26.193
	Iho_0879	histidyl-tRNA synthetase	404	J	Histidyl-tRNA synthetase				429	137	65	93.0939	43.7092	93.5554	67.3264
	Iho_0880	Inorganic diphosphatase	1711	C	Inorganic pyrophosphatase				187	749	369	1158.94	563.72	1170.82	874.079
	Iho_0881	hypothetical protein				Yes		Yes	161	4	3	7.11846	5.13876	7.18477	8.14061
	Iho_0882	hypothetical protein	3748	K	Transcriptional regulator, MarR family				158	11	11	20.2165	20.0409	20.3502	30.8733
	Iho_0883	SpoVT/AbrB domain protein	318	P	Phosphate uptake regulator				298	11	9	10.8227	8.77482	10.8566	13.437
	Iho_0884	hypothetical protein							94	0	0	0	0	0	0
	Iho_0885	Phosphoglucosamine mutase	767	G	Phosphomannomutase				456	263	150	168.084	94.9668	169.003	146.201
	Iho_0886	Ion transport 2 domain protein	1958	P	Kef-type K+ transport system, predicted NAD-binding component			Yes	368	2	5	1.63417	3.84174	1.63376	5.95419
	Iho_0887	hypothetical protein							267	4	0	4.2924	0	4.33239	0
	Iho_0888	Phosphomethylpyrimidine kinase type-1	20	H	Hydroxymethylpyrimidine/phosphomethylpyrimidine kinase				430	38	24	25.7937	16.2467	25.9145	24.9105
	Iho_0889	peptidase S16, lon domain protein	1937	R	Archaeal serine protease	Yes	Yes		552	104	71	54.9385	37.2014	55.2424	57.1746
	Iho_0890	protein of unknown function DUF72	4291	S	Uncharacterized conserved protein				230	15	0	19.0054	0	19.0958	0
	Iho_0891	transketolase subunit B	1051	G	Transketolase, C-terminal subunit			Yes	316	47	33	43.7036	30.2174	43.8659	46.5367
	Iho_0892	prephenate dehydrogenase / chorismate mutase	245	E	Prephenate dehydrogenase				348	51	69	42.9573	57.8079	43.0239	88.6112
	Iho_0893	hypothetical protein						Yes	281	0	0	0	0	0	0
	Iho_0894	hypothetical protein						Yes	171	0	0	0	0	0	0
	Iho_0895	putative cobalt transport system ATP-binding protein							250	0	0	0	0	0	0
	Iho_0896	hypothetical protein						Yes	105	0	0	0	0	0	0
	Iho_0897	thermosome subunit	1257	O	Chaperonin GroEL (HSP60 family)				541	2404	1523	1292.35	808.655	1301.1	1249.71
	Iho_0898	hypothetical protein							260	53	47	59.8197	52.4913	59.8871	80.7393
	Iho_0899	FAD-dependent pyridine nucleotide-disulphide oxidoreductase	1065	R	NAD(FAD)-dependent dehydrogenase	Yes	Yes		367	3381	1974	2669.21	1544.45	2693.42	2386.65
	Iho_0900	Fmu (Sun) domain protein	973	J	tRNA or rRNA cytosine-C5-methylase				385	32	2	24.3305	1.54198	24.3806	2.37134
	Iho_0901	hypothetical protein	5992	S	Uncharacterized conserved protein				323	241	161	218.836	144.958	219.491	222.195
	Iho_0902	amidophosphoribosyltransferase	93	F	Glutamine phosphoribosylpyrophosphate amidotransferase				432	3	0	2.0881	0	2.08758	0
	Iho_0903	phosphodiesterase, MJ0936 family	1141	R	Phosphoesterase				171	24	9	40.8007	15.2918	41.0468	23.4165
	Iho_0904	THUMP domain protein	38	H	Thiamine biosynthesis ATP pyrophosphatase				263	5	0	5.61874	0	5.61714	0
	Iho_0905	hypothetical protein	17	R	Predicted transcriptional regulator				118	0	0	0	0	0	0
	Iho_0906	glutaredoxin-like domain protein	1218	O	Thiol-disulfide isomerase or thioredoxin				236	70	104	86.7432	127.767	87.0452	195.77
	Iho_0907	LSU ribosomal protein L15E	4209	J	Ribosomal protein L15E				245	31	14	37.1422	16.4435	37.2668	25.2872
	Iho_0908	hypothetical protein							143	28	31	57.1474	63.1356	57.3621	96.6598
	Iho_0909	peptidase U62, modulator of DNA gyrase	321	R	Predicted Zn-dependent protease or their inactivated homolog				428	102	82	69.2816	55.6405	69.7124	85.4412
	Iho_0910	Creatininase	4536	H	Fe2+ dependent formamide hydrolase, cofactor Fo biosynthesis enzyme				185	23	13	36.3941	20.3996	36.5627	31.2329
	Iho_0911	FAD-dependent pyridine nucleotide-disulphide oxidoreductase	1296	O	Thioredoxin reductase				328	15	6	13.3189	5.30147	13.3992	8.23077
	Iho_0912	Queuine tRNA-ribosyltransferase contain PUA domain-like protein	995	J	Queuine tRNA-ribosyltransferase related protein				227	0	0	0	0	0	0
	Iho_0913	hypothetical protein				Yes	Yes	Yes	306	0	0	0	0	0	0
	Iho_0914	ABC-type metal ion transport system periplasmic component/surface adhesin-like protein	1005	P	ABC-type metal ion transport system, periplasmic component/surface adhesin	Yes	Yes		277	75	30	79.0246	31.3069	79.34	48.0985
	Iho_0915	NUDIX hydrolase	1075	F	NUDIX family hydrolase				141	62	54	127.849	111.426	128.751	171.083
	Iho_0916	aspartyl/glutamyl-tRNA(Asn/Gln) amidotransferase subunit A	1717	J	Asp-tRNAAsn/Glu-tRNAGln amidotransferase A subunit or related amidase				445	122	37	79.9526	23.9759	80.3508	36.9809
	Iho_0917	hypothetical protein							156	0	0	0	0	0	0
	Iho_0918	membrane protein-like protein	4319	S	Predicted membrane protein	Yes		Yes	227	6	0	7.7778	0	7.77552	0
	Iho_0919	Suppressor Mra1	4122	J	EMG1/NEP1 rRNA methyltransferase				209	4	3	5.63177	4.20877	5.63012	6.31939
	Iho_0920	protein of unknown function UPF0131	3271	S	Uncharacterized conserved protein, AIG2 family				141	0	3	0	6.23854	0	9.36705
	Iho_0921	camphor resistance protein CrcB	4701	D	Integral membrane protein possibly involved in chromosome condensation			Yes	123	0	0	0	0	0	0
	Iho_0922	hypothetical protein							88	0	0	0	0	0	0
	Iho_0923	Uncharacterized protein-like protein	4166	S	Uncharacterized conserved protein				227	69	34	88.72	43.3724	89.2048	66.7933
	Iho_0924	tRNA pseudouridine synthase B	987	J	Pseudouridine synthase				349	73	50	60.8569	41.3449	61.2502	63.7462
	Iho_0925	anthranilate synthase, component I	2014	E	Anthranilate/para-aminobenzoate synthase component I				401	61	49	44.4749	35.1817	44.696	54.2521
	Iho_0926	phosphoribosylanthranilate isomerase	1983	E	Phosphoribosylanthranilate isomerase				194	52	33	77.94	48.8047	78.4862	75.4815
	Iho_0927	RNA-metabolising metallo-beta-lactamase	541	J	Predicted exonuclease of the beta-lactamase fold involved in RNA processing				367	4	0	3.12281	0	3.1519	0
	Iho_0928	arginyl-tRNA synthetase	487	J	Arginyl-tRNA synthetase				622	162	117	75.9453	54.1911	76.3401	83.4254
	Iho_0929	Roadblock/LC7 family protein	2603	R	Roadblock/LC7 domain				123	110	231	259.86	539.652	261.443	832.765
	Iho_0930	hypothetical protein							85	16	2	55.8438	6.48894	55.8283	10.2795
	Iho_0931	3-isopropylmalate dehydratase, large subunit	1698	E	Homoaconitate hydratase/3-isopropylmalate dehydratase large subunit family protein				419	157	59	109.164	40.6957	109.725	62.7306
	Iho_0932	flavoprotein	621	S	Uncharacterized conserved DUF39 domain fused to ferredoxin domain/Archaeal flavoprotein				215	12	0	16.4836	0	16.4789	0
	Iho_0933	hypothetical protein	4303	R	Uncharacterized Rossmann fold enzyme				190	15	4	23.2095	6.21096	23.3192	9.43932
	Iho_0934	AAA ATPase, central domain protein	1308	O	ATPase of the AAA+ class				516	21	0	11.8381	0	11.888	0
	Iho_0935	hypothetical protein	5934	S	Uncharacterized conserved protein				71	0	0	0	0	0	0
	Iho_0936	6,7-dimethyl-8-ribityllumazine synthase	1323	H	Riboflavin synthase beta-chain				139	497	361	1034.48	746.808	1044.94	1152.28
	Iho_0937	O-methyltransferase, family 3	979	R	Predicted O-methyltransferase				185	19	22	29.9907	34.3653	30.1012	52.9286
	Iho_0938	leucyl-tRNA synthetase	809	J	Leucyl-tRNA synthetase				845	294	321	101.729	110.004	102.111	169.017
	Iho_0939	hypothetical protein	8851	S	Uncharacterized conserved protein				124	6	0	14.2996	0	14.3848	0
	Iho_0940	hypothetical protein	9416	S	Uncharacterized conserved protein				297	217	69	213.042	67.4023	214.132	103.345
	Iho_0941	methyltransferase	33	J	Wybutosine (yW) biosynthesis enzyme, Trm5 transferase				300	16	4	15.7016	3.8174	15.7709	5.95575
	Iho_0942	DNA ligase I, ATP-dependent Dnl1	1347	L	ATP-dependent DNA ligase				594	62	27	30.4917	13.1307	30.6314	20.2609
	Iho_0943	IMP biosynthesis enzyme PurP-like protein	4346	F	5-formaminoimidazole-4-carboxamide-1-beta-D-ribofuranosyl 5'-monophosphate synthetase (purine biosynthesis)				366	169	124	134.443	98.1551	135.233	150.794
	Iho_0944	acetylornithine aminotransferase apoenzyme / N2-acetyl-L-lysine aminotransferase apoenzyme	914	E	Ornithine/acetylornithine aminotransferase				386	609	338	458.371	252.904	461.754	389.187
	Iho_0945	hypothetical protein							141	0	0	0	0	0	0
	Iho_0946	L-aspartate aminotransferase apoenzyme/ phosphoserine aminotransferase apoenzyme	82	E	Serine-pyruvate aminotransferase/archaeal aspartate aminotransferase				376	455	323	353.242	249.681	354.694	382.85
	Iho_0947	protein of unknown function DUF62	4309	S	Uncharacterized conserved protein				250	58	25	67.8639	28.7397	68.1533	44.4097
	Iho_0948	nicotinamide-nucleotide adenylyltransferase	972	H	Nicotinamide mononucleotide adenylyltransferase				171	21	3	35.8724	4.83824	36.0232	7.66455
	Iho_0949	protein of unknown function DUF59	1845	R	Predicted metal-sulfur cluster biosynthetic enzyme				137	141	19	299.025	40.2395	301.355	61.8816
	Iho_0950	hypothetical protein	4068	S	Uncharacterized conserved protein			Yes	95	0	0	0	0	0	0
	Iho_0951	hypothetical protein						Yes	396	0	9	0	6.55925	0	10.1031
	Iho_0952	protein of unknown function DUF125, transmembrane	1091	S	Uncharacterized membrane protein			Yes	185	0	0	0	0	0	0
	Iho_0953	nucleic acid binding, OB-fold, tRNA/helicase-type	1510	L	Single-stranded DNA-binding replication protein A (RPA), large (70 kD) subunit or related ssDNA-binding protein				134	0	0	0	0	0	0
	Iho_0954	hypothetical protein	5900	K	Predicted transcriptional regulator	Yes			103	0	0	0	0	0	0
	Iho_0955	multiheme cytochrome	7617	C	Multiheme cytochrome	Yes	Yes		551	435	321	229.535	168.089	230.959	258.63
	Iho_0956	2,5-diamino-6-(5-phosphoribosylamino)pyrimidin-4(3H)-one reductase	1484	H	Pyrimidine reductase, riboflavin biosynthesis				221	14	5	18.4651	6.63374	18.5846	9.96043
	Iho_0957	hypothetical protein							185	50	20	79.1238	31.2897	79.3692	48.1873
	Iho_0958	Protein of unknown function DUF54	1043	S	Uncharacterized conserved protein				147	5	6	10.0168	11.7799	10.0892	18.1444
	Iho_0959	Radical SAM domain protein	1355	C	Radical SAM superfamily enzyme				496	0	0	0	0	0	0
	Iho_0960	hydroxylamine reductase precursor	2430	C	6Fe-6S prismane cluster-containing protein				452	625	759	401.986	484.019	404.48	745.218
	Iho_0961	dihydroxyacid dehydratase	4045	E	Dihydroxyacid dehydratase/phosphogluconate dehydratase				552	77	81	40.7544	42.546	40.8924	65.2972
	Iho_0962	MMPL domain protein	2175	R	Predicted transporter of the RND superfamily	Yes	Yes	Yes	864	0	9	0	3.07942	0	4.69868
	Iho_0963	TBP-interacting protein TIP49	4081	K	DNA helicase TIP49, TBP-interacting protein				450	120	90	77.7623	57.823	78.1441	89.0308
	Iho_0964	LSU ribosomal protein L3P	4070	J	Ribosomal protein L3	Yes			358	224	210	182.427	169.84	183.36	260.912
	Iho_0965	LSU ribosomal protein L4P	4071	J	Ribosomal protein L4				271	298	261	320.132	278.215	321.993	428.184
	Iho_0966	LSU ribosomal protein L23P	4072	J	Ribosomal protein L23				87	22	18	73.7254	59.9122	74.2116	92.0122
	Iho_0967	hypothetical protein				Yes		Yes	75	0	0	0	0	0	0
	Iho_0968	adenylylsulfate kinase	1040	P	Adenylylsulfate kinase or related kinase				179	31	17	50.5058	27.0715	50.7685	42.0955
	Iho_0969	type I phosphodiesterase/nucleotide pyrophosphatase	1377	R	Phosphodiesterase of AP superfamily				445	34	14	22.3022	9.11673	22.4322	14.0392
	Iho_0970	sulfate adenylyltransferase	4191	P	ATP sulfurylase (sulfate adenylyltransferase)				382	172	103	131.403	78.3244	132.029	120.109
	Iho_0971	hypothetical protein	2837	K	CopG-family DNA-binding protein				70	3	0	12.8866	0	12.8833	0
	Iho_0972	hypothetical protein						Yes	237	0	0	0	0	0	0
	Iho_0973	hypothetical protein							464	4	4	2.59213	2.54328	2.59148	3.86524
	Iho_0974	Cupin 2, conserved barrel domain protein	2994	S	Cupin domain containing protein				130	92	19	207.009	42.0824	207.883	64.912
	Iho_0975	phosphate ABC transporter substrate-binding protein, PhoT family	213	P	ABC-type phosphate transport system, periplasmic component	Yes	Yes	Yes	346	694	43	582.155	35.7191	587.138	55.1575
	Iho_0976	Metal-dependent hydrolase of the beta-lactamase superfamily II-like protein	503	R	Metal-dependent hydrolase of the beta-lactamase superfamily II				222	66	25	86.4588	32.6164	86.8804	50.1296
	Iho_0977	type III restriction enzyme, res subunit	876	K	DNA or RNA helicase of superfamily II	Yes			729	6	6	2.43953	2.37537	2.43885	3.65875
	Iho_0978	Small nuclear ribonucleoprotein, LSM family	998	K	Small nuclear ribonucleoprotein (snRNP) homolog				73	29	3	116.634	12.0498	116.599	18.0925
	Iho_0979	LSU ribosomal protein L37E	4126	J	Ribosomal protein L37E				63	13	9	60.0015	40.8955	60.4219	63.1943
	Iho_0980	proteasome endopeptidase complex, beta component	970	O	20S proteasome, beta subunit				212	161	159	220.571	215.089	222.329	332.919
	Iho_0981	hypothetical protein	7561	K	Predicted regulatory protein containing HTH domain	Yes	Yes		1051	295	268	81.4234	73.3478	82.1243	113.155
	Iho_0982	3-isopropylmalate dehydrogenase	1163	C	Isocitrate/isopropylmalate dehydrogenase				343	602	335	510.405	281.627	513.988	434.001
	Iho_0983	isopropylmalate/citramalate/homocitrate synthase	2092	E	Isopropylmalate/homocitrate/citramalate synthase				399	151	89	110.561	64.5574	110.957	99.2835
	Iho_0984	hypothetical protein	569	S	Uncharacterized conserved protein				193	197	262	298.059	392.406	299.373	603.398
	Iho_0985	hypothetical protein				Yes		Yes	138	4	3	8.52928	6.37416	8.52678	9.57068
	Iho_0986	phosphoserine phosphatase	1158	E	Phosphoserine phosphatase				240	14	7	17.0361	8.3341	17.077	12.7985
	Iho_0987	transcriptional regulator, ArsR family							103	0	0	0	0	0	0
	Iho_0988	hypothetical protein	1016	K	DNA-directed RNA polymerase, subunit F (rpoF)				117	78	29	193.896	71.4339	195.16	109.944
	Iho_0989	TATA binding protein of transcription factor TFIID	1764	K	TATA-box binding protein (TBP), component of TFIID and TFIIIB				207	60	32	84.1199	44.5759	84.6011	68.6632
	Iho_0990	seryl-tRNA synthetase	403	J	Seryl-tRNA synthetase				458	198	157	125.885	98.7987	126.632	152.382
	Iho_0991	cysteinyl-tRNA synthetase	486	J	Cysteinyl-tRNA synthetase				464	88	91	55.3394	56.6947	55.6087	87.2234
	Iho_0992	protein of unknown function DUF52	1728	R	Predicted dioxygenase	Yes			285	231	195	235.078	197.356	237.042	303.918
	Iho_0993	NAD-dependent epimerase/dehydratase	1369	M	Nucleoside-diphosphate-sugar epimerase				293	41	33	40.8622	32.2302	41.0952	49.8552
	Iho_0994	AAA ATPase, central domain protein	1307	D	Cell division ATPase of the AAA+ class, ESCRT system component				366	0	0	0	0	0	0
	Iho_0995	hypothetical protein							255	0	0	0	0	0	0
	Iho_0996	hypothetical protein	4054	R	Potential cell division protein, a component of ECSRT system				225	0	11	0	14.0892	0	21.752
	Iho_0997	hypothetical protein							112	0	0	0	0	0	0
	Iho_0998	diphthamide biosynthesis protein	4112	J	Diphthamide synthase subunit DPH2				310	0	0	0	0	0	0
	Iho_0999	LSU ribosomal protein L10AE	4113	J	Ribosomal protein L16				173	104	98	174.878	163.5	175.943	251.582
	Iho_1000	Protein of unknown function DUF207	4156	J	Wybutosine (yW) biosynthesis enzyme				198	10	0	14.7952	0	14.9305	0
	Iho_1001	glyceraldehyde-3-phosphate dehydrogenase	493	G	Glyceraldehyde-3-phosphate dehydrogenase/erythrose-4-phosphate dehydrogenase				352	418	194	346.714	159.255	348.258	244.877
	Iho_1002	Fe2+ transporter	359	P	Fe2+ transport system protein B			Yes	671	73	96	31.9646	41.5096	32.0377	63.6887
	Iho_1003	hypothetical protein							63	0	0	0	0	0	0
	Iho_1004	hypothetical protein				Yes			99	0	0	0	0	0	0
	Iho_1005	peptidase S8 and S53, subtilisin, kexin, sedolisin	702	O	Subtilisin-like serine protease				457	0	0	0	0	0	0
	Iho_1006	DNA repair and recombination protein RadA	415	L	RecA/RadA recombinase				327	123	57	109.455	50.4143	110.148	77.5089
	Iho_1007	enolase	1169	G	Enolase				414	320	244	225.003	170.31	226.417	261.989
	Iho_1008	major facilitator superfamily MFS_1	132	G	permease of the major facilitator superfamily			Yes	374	0	0	0	0	11.3794	8.6225
	Iho_1009	type II secretion system protein E	1817	N	Type IV secretory pathway, VirB11 component, or related ATPase involved in archaeal flagella biosynthesis				568	22	11	11.3243	5.61181	0	0
	Iho_1010	Flp pilus assembly protein TadC	1808	N	Flp pilus assembly protein TadC			Yes	326	0	0	0	0	0	0
	Iho_1011	Flp pilus assembly protein TadC	1811	N	Flp pilus assembly protein TadC			Yes	311	0	0	0	0	0	0
	Iho_1012	hypothetical protein	130	G	permease of the major facilitator superfamily	Yes	Yes	Yes	361	0	0	0	0	0	0
	Iho_1013	SSU ribosomal protein S30E	4293	J	Ribosomal protein S30				52	0	0	0	0	0	0
	Iho_1014	hypothetical protein							118	0	0	0	0	0	0
	Iho_1015	MazG nucleotide pyrophosphohydrolase	1084	R	Predicted pyrophosphatase				89	0	0	0	0	0	0
	Iho_1016	hypothetical protein				Yes		Yes	61	0	0	0	0	0	0
	Iho_1017	Isoleucyl-tRNA synthetase	807	J	Isoleucyl-tRNA synthetase				1025	222	119	63.2626	33.5602	63.5457	51.6555
	Iho_1018	Methylase of polypeptide chain release factors-like protein	109	J	Methylase of polypeptide chain release factors				173	0	0	0	0	0	0
	Iho_1019	binding-protein-dependent transport systems inner membrane component	748	E	ABC-type dipeptide/oligopeptide/nickel transport system, permease component				230	0	0	0	0	0	0
	Iho_1020	binding-protein-dependent transport systems inner membrane component				Yes	Yes	Yes	259	0	0	0	0	0	0
	Iho_1021	extracellular solute-binding protein, family 5	1534	E	ABC-type dipeptide transport system, periplasmic component	Yes	Yes		506	2	2	1.12728	1.09004	1.14876	1.7268
	Iho_1022	hypothetical protein	2734	S	NifX family protein				102	46	45	131.133	127.668	132.014	196.186
	Iho_1023	VanZ family protein				Yes	Yes	Yes	115	0	0	0	0	0	0
	Iho_1024	hypothetical protein							73	0	0	0	0	0	0
	Iho_1025	hypothetical protein							77	0	0	0	0	0	0
	Iho_1026	hypothetical protein							49	0	0	0	0	0	0
	Iho_1027	transcriptional regulator, AsnC family	1580	K	Transcriptional regulator (IclR family)				79	107	12	394.842	43.2229	396.541	67.6022
	Iho_1028	hypothetical protein	2871	O	Protein-disulfide isomerase	Yes	Yes		290	31	6	31.0584	5.85097	31.2776	9.17409
	Iho_1029	Thrombospondin type 3 repeat	7561	K	Predicted regulatory protein containing HTH domain			Yes	731	0	0	0	0	0	0
	Iho_1030	LamG domain protein jellyroll fold domain protein	7813	G	Glycosyl hydrolases family 43	Yes			520	0	3	0	1.6916	0	2.53991
	Iho_1031	hypothetical protein						Yes	209	0	0	0	0	0	0
	Iho_1032	Aldehyde ferredoxin oxidoreductase	706	C	Aldehyde:ferredoxin oxidoreductase				617	389	28	183.819	13.1447	184.606	20.2247
	Iho_1033	hypothetical protein				Yes	Yes	Yes	83	0	0	0	0	0	0
	Iho_1034	L-threonine synthase	1434	E	Threonine synthase and cysteate synthase				408	19	4	13.5479	2.9101	13.6386	4.47533
	Iho_1035	hypothetical protein							188	0	0	0	0	0	0
	Iho_1036	short-chain dehydrogenase/reductase SDR	1259	I	Short-chain alcohol dehydrogenase				261	92	52	103.039	57.5179	103.516	88.5506
	Iho_1037	RNAse Z	501	R	Metal-dependent hydrolase of the beta-lactamase superfamily	Yes			300	0	0	0	0	0	0
	Iho_1038	hypothetical protein							71	0	0	0	0	0	0
	Iho_1039	hypothetical protein	7302	V	CRISPR system related protein, RAMP superfamily				509	94	88	53.961	49.9956	54.2164	76.9558
	Iho_1040	Glycerol-3-phosphate cytidylyltransferase	1222	M	Cytidylyltransferase fused to conserved domain of DUF357 family				226	13	0	16.8062	0	16.8746	0
	Iho_1041	transcriptional regulator, AbrB family	811	E	Acetolactate synthase, small subunit				142	10	0	20.523	0	20.5556	0
	Iho_1042	Uncharacterized protein-like protein	4251	S	Uncharacterized conserved protein				154	0	0	0	0	0	0
	Iho_1043	PHP C-terminal domain protein	302	R	Metal-dependent phosphoesterase (PHP family)				225	0	0	0	0	0	0
	Iho_1044	signal recognition particle subunit FFH/SRP54 (srp54)	1228	U	Signal recognition particle GTPase				442	13	3	8.59323	1.99012	8.62817	2.98813
	Iho_1045	hypothetical protein							60	0	0	0	0	0	0
	Iho_1046	amidohydrolase	6083	R	Imidazolonepropionase family metallohydrolase				330	60	66	53.0476	57.8799	53.2493	88.9383
	Iho_1047	small GTP-binding protein	352	R	Predicted GTPase				341	31	19	26.6104	16.0537	26.6997	24.7941
	Iho_1048	hypothetical protein							82	0	0	0	0	0	0
	Iho_1049	hypothetical protein							113	27	4	69.842	10.0706	69.9676	15.5244
	Iho_1050	Protein of unknown function DUF207	4156	J	Wybutosine (yW) biosynthesis enzyme				227	33	0	42.2257	0	42.4806	0
	Iho_1051	hypothetical protein						Yes	141	0	0	0	0	0	0
	Iho_1052	hypothetical protein	9415	S	Uncharacterized conserved protein	Yes	Yes	Yes	225	40	70	52.0831	90.1645	52.1904	138.212
	Iho_1053	DNA topoisomerase (ATP-hydrolyzing)	4143	L	DNA topoisomerase VI, subunit A				380	2	0	1.58256	0	1.58216	0
	Iho_1054	hypothetical protein	1240	S	Uncharacterized conserved protein				127	3	0	6.79921	0	6.79693	0
	Iho_1055	hypothetical protein							199	21	18	30.8514	26.3531	30.9255	40.5697
	Iho_1056	carbohydrate kinase, YjeF related protein	18	G	Predicted sugar kinase				461	115	61	72.9586	38.3878	73.2606	58.849
	Iho_1057	hypothetical protein							347	0	0	0	0	0	0
	Iho_1058	3-hydroxyacyl-CoA dehydrogenase	249	I	3-hydroxyacyl-CoA dehydrogenase				683	431	393	183.49	165.609	184.754	255.496
	Iho_1059	dimethyladenosine transferase	4131	J	Dimethyladenosine transferase (rRNA methylation)				243	14	6	16.8571	7.29936	16.9431	11.1376
	Iho_1060	Protein of unknown function DUF655	4130	J	Predicted RNA-binding protein				209	24	20	33.827	27.6966	33.8701	42.6538
	Iho_1061	Sec61beta	2957	U	Preprotein translocase subunit Sec61beta				58	0	10	0	50.8656	0	77.3047
	Iho_1062	ERCC4 domain protein	4206	L	ERCC4-type nuclease				246	0	0	0	0	0	0
	Iho_1063	hypothetical protein							99	102	60	300.612	175.266	302.365	269.485
	Iho_1064	isocitrate dehydrogenase (NADP)	1164	C	Isocitrate dehydrogenase				419	594	428	411.437	293.878	414.701	453.734
	Iho_1065	hypothetical protein							228	0	0	0	0	0	0
	Iho_1066	protein of unknown function DUF265	1034	F	Predicted nucleotide kinase				171	31	9	52.9592	15.3129	53.202	23.5114
	Iho_1067	RelE family protein							84	0	0	0	0	0	0
	Iho_1068	protein of unknown function DUF433	7520	S	Uncharacterized conserved protein				75	0	0	0	0	0	0
	Iho_1069	hypothetical protein	7904	V	PIN domain				123	0	0	0	0	0	0
	Iho_1070	hypothetical protein	1440	V	CRISPR system related protein, RAMP superfamily				265	43	21	47.2837	22.7392	47.5823	35.2021
	Iho_1071	hypothetical protein							104	0	0	0	0	0	0
	Iho_1072	hypothetical protein							120	0	0	0	0	0	0
	Iho_1073	CRISPR-associated protein, Cas1 family	1452	V	CRISPR-associated protein Cas1				310	0	0	0	0	0	0
	Iho_1074	hypothetical protein	3942	S	Uncharacterized conserved protein	Yes	Yes	Yes	491	2	2	1.17244	1.19434	1.17204	1.79328
	Iho_1075	4Fe-4S ferredoxin, iron-sulfur binding domain protein	959	C	Ferredoxin				82	56	47	199.725	166.003	200.61	254.972
	Iho_1076	2-oxoglutarate ferredoxin oxidoreductase, gamma subunit	1602	C	Pyruvate:ferredoxin oxidoreductase or related 2-oxoacid:ferredoxin oxidoreductase, gamma subunit				175	193	191	322.094	315.844	323.482	485.287
	Iho_1077	2-oxoglutarate ferredoxin oxidoreductase, beta subunit	1599	C	Pyruvate:ferredoxin oxidoreductase or related 2-oxoacid:ferredoxin oxidoreductase, beta subunit				288	150	207	151.462	208.14	152.663	319.81
	Iho_1078	2-oxoglutarate ferredoxin oxidoreductase, alpha subunit	1607	C	Pyruvate:ferredoxin oxidoreductase or related 2-oxoacid:ferredoxin oxidoreductase, alpha subunit				360	558	496	450.397	397.439	453.622	612.767
	Iho_1079	deoxyribose-phosphate aldolase	4320	F	Deoxyribose-phosphate aldolase	Yes			245	316	180	375.759	212.757	377.517	327.69
	Iho_1080	H+-transporting two-sector ATPase, E subunit	869	C	Archaeal/vacuolar-type H+-ATPase subunit E				208	91	55	127.614	76.4519	128.186	117.324
	Iho_1081	H+-transporting two-sector ATPase, F subunit	4102	C	Archaeal/vacuolar-type H+-ATPase subunit F				102	639	178	1825.47	499.756	1836.36	774.198
	Iho_1082	membrane-bound dolichyl-phosphate-mannose-protein mannosyltransferase-like protein	561	O	Predicted membrane-bound dolichyl-phosphate-mannose-protein mannosyltransferase		Yes	Yes	464	7	5	4.3253	3.0469	4.35961	4.72229
	Iho_1083	SNARE associated Golgi protein	3119	S	DedA family membrane protein			Yes	253	0	0	0	0	0	0
	Iho_1084	ABC-type Na+ efflux pump permease component-like protein	1462	C	ABC-type Na+ efflux pump, permease component	Yes		Yes	449	4	6	2.60975	3.85667	2.63362	5.94038
	Iho_1085	ABC transporter related	194	V	ABC-type multidrug transport system, ATPase component				246	14	12	16.6099	14.0075	16.6723	21.6711
	Iho_1086	Radical SAM domain protein	656	H	Thiamine biosynthesis enzyme ThiH, FO synthase or related uncharacterized enzyme				351	49	16	40.8975	13.229	41.0745	20.3075
	Iho_1087	3-isopropylmalate dehydratase	1698	E	Homoaconitate hydratase/3-isopropylmalate dehydratase large subunit family protein				429	219	69	148.32	46.4837	149.396	71.4392
	Iho_1088	hypothetical protein							82	17	0	60.7984	0	61.0503	0
	Iho_1089	hypothetical protein						Yes	162	11	9	20.0996	16.4012	20.094	24.9594
	Iho_1090	DNA topoisomerase VI, B subunit	1165	L	DNA topoisomerase VI, subunit B				553	10	2	5.28364	0.997396	5.31206	1.58003
	Iho_1091	serine hydroxymethyltransferase	70	E	Glycine/serine hydroxymethyltransferase				433	792	537	532.384	358.355	535.963	551.679
	Iho_1092	Endonuclease IV	1894	L	Endonuclease IV				283	11	2	11.3871	2.09774	11.4423	3.22603
	Iho_1093	LSU ribosomal protein L35AE	4304	J	Ribosomal protein L35AE/L33A				83	26	18	91.3365	62.5895	91.7751	96.4059
	Iho_1094	putative signal-transduction protein with CBS domains	606	R	CBS domain				143	10	2	20.3427	3.85706	20.4524	6.1102
	Iho_1095	Auxin Efflux Carrier	4756	R	Predicted permease	Yes	Yes	Yes	273	0	0	0	0	0	0
	Iho_1096	hypothetical protein							292	8	2	7.93784	1.8889	8.01112	2.99232
	Iho_1097	acetolactate synthase, large subunit	1998	E	Acetolactate synthase large subunit or other thiamine pyrophosphate-requiring enzyme				577	234	97	118.564	48.7386	119.027	74.9
	Iho_1098	hypothetical protein							99	15	11	44.7796	32.7984	44.7669	49.9006
	Iho_1099	histidine triad (HIT) protein	419	F	HIT family hydrolase				137	227	102	481.702	214.208	485.308	330.161
	Iho_1100	tryptophan synthase, beta chain	1432	R	Predicted alternative tryptophan synthase beta-subunit (paralog of TrpB)				426	75	27	51.4333	18.2511	51.5994	28.167
	Iho_1101	molybdopterin oxidoreductase	1491	C	Anaerobic dehydrogenase				564	12	0	6.19661	0	6.23394	0
	Iho_1102	cystathionine gamma-synthase	60	E	Cystathionine beta-lyase/cystathionine gamma-synthase				387	177	144	133.244	107.552	133.961	165.562
	Iho_1103	methylthioadenosine phosphorylase	1327	F	Purine nucleoside phosphorylase				272	266	157	283.483	166.523	285.549	256.216
	Iho_1104	hypothetical protein							109	2	4	5.51719	10.8264	5.5158	16.4539
	Iho_1105	ZPR1-related zinc finger protein	4265	R	C4-type Zn-finger protein				189	66	50	102.454	76.2884	102.775	117.454
	Iho_1106	LSU ribosomal protein L44E	4109	J	Ribosomal protein L44E				91	21	27	67.1805	85.2078	67.6461	131.643
	Iho_1107	Radical SAM domain protein	938	R	Radical SAM superfamily enzyme				330	18	21	16.0027	18.3659	16.0986	28.2888
	Iho_1108	2,3-di-O-geranylgeranylglyceryl phosphate reductase	570	C	Dehydrogenase (flavoprotein)				444	328	222	214.487	144.302	216.002	222.094
	Iho_1109	UDP-N-acetylglucosamine:LPS N-acetylglucosamine transferase-like protein	1394	M	UDP-N-acetylglucosamine:LPS N-acetylglucosamine transferase	Yes			312	0	2	0	1.90276	0	2.92618
	Iho_1110	glutamyl-tRNA synthetase	4302	J	Glutamyl- or glutaminyl-tRNA synthetase				562	137	93	71.0815	47.8519	71.3944	73.5804
	Iho_1111	hypothetical protein	1972	O	Thiol-disulfide isomerase or thioredoxin				112	0	0	0	0	0	0
	Iho_1112	hypothetical protein				Yes			179	0	0	0	0	0	0
	Iho_1113	phosphoenolpyruvate synthase	1111	G	Phosphoenolpyruvate synthase/pyruvate phosphate dikinase				821	1833	2255	648.81	789.817	653.453	1220.29
	Iho_1114	hypothetical protein	1446	K	Transcriptional regulator containing HTH domain, ArsR family				224	5	0	6.597	0	6.59512	0
	Iho_1115	Methyltransferase type 11	1773	Q	SAM-dependent methyltransferase				182	20	13	32.1661	20.7558	32.2172	31.8369
	Iho_1116	Uncharacterized protein-like protein	4181	S	Uncharacterized conserved protein	Yes		Yes	365	8	0	6.44954	0	6.44765	0
	Iho_1117	protein of unknown function DUF699, ATPase putative	1951	R	Predicted P-loop ATPase fused to an acetyltransferase				619	7	0	3.31728	0	3.31629	0
	Iho_1118	hypothetical protein							79	2	0	7.22031	0	7.35791	0
	Iho_1119	hypothetical protein				Yes		Yes	87	0	0	0	0	0	0
	Iho_1120	hypothetical protein							326	4	0	3.51556	0	3.54831	0
	Iho_1121	hypothetical protein				Yes	Yes	Yes	268	26	12	28.2096	12.9227	28.4073	19.9047
	Iho_1122	hypothetical protein							126	8	0	18.5185	0	18.6446	0
	Iho_1123	protein of unknown function DUF127	1857	R	SpoU rRNA Methylase family enzyme				218	0	0	0	0	0	0
	Iho_1124	Transcription factor IIE (TFIIE), alpha subunit	4270	K	Transcription initiation factor IIE, alpha subunit				173	12	4	20.2912	6.61977	20.381	10.3279
	Iho_1125	DNA-cytosine methyltransferase	4157	L	Site-specific DNA methylase				315	8	2	7.3907	1.75098	7.47626	2.77384
	Iho_1126	hypothetical protein							223	73	36	95.3944	46.4807	95.8116	71.6033
	Iho_1127	holliday junction resolvase	919	L	Holliday junction resolvase - archaeal type				142	0	0	0	0	0	0
	Iho_1128	translation initiation factor 5A (eIF-5A)	4277	J	Translation elongation factor P (EF-P)/translation initiation factor 5A (eIF-5A)				135	148	41	318.17	88.0847	320.57	135.475
	Iho_1129	hypothetical protein							366	2	0	1.57286	0	1.57233	0
	Iho_1130	hypothetical protein	7524	C	Membrane-bound tetraheme cytochrome c subunit	Yes	Yes	Yes	526	38	23	21.0323	12.6178	21.1414	19.477
	Iho_1131	tRNA methyltransferase complex GCD14 subunit	978	J	tRNA(1-methyladenosine) methyltransferase				251	20	24	23.4156	28.0558	23.4748	42.7803
	Iho_1132	CRISPR-associated protein, Csa1 family	4195	V	CRISPR-associated protein, RecB family exonuclease				249	0	0	0	0	0	0
	Iho_1133	CRISPR-associated protein, Cas1 family	1452	V	CRISPR-associated protein Cas1				305	0	0	0	0	0	0
	Iho_1134	CRISPR-associated protein Cas2	4194	V	CRISPR-associated protein Cas2				85	0	0	0	0	0	0
	Iho_1135	CRISPR-associated exonuclease, Cas4 family	786	V	CRISPR-associated protein Cas4 (RecB family exonuclease)				168	0	0	0	0	0	0
	Iho_1136	metal dependent phosphohydrolase	1443	L	Predicted HD superfamily hydrolase, possibly a nuclease				261	5	4	5.66179	4.38782	5.66018	6.8457
	Iho_1137	CRISPR-associated helicase Cas3	1444	V	CRISPR-associated helicase Cas3				543	0	0	0	0	0	0
	Iho_1138	hypothetical protein	9412	S	Uncharacterized conserved protein				338	39	26	33.5745	22.2599	33.7605	34.314
	Iho_1139	CRISPR-associated protein Cas5	2670	V	CRISPR system related protein, RAMP superfamily				293	26	11	25.9174	10.8194	26.0417	16.7038
	Iho_1140	CRISPR-associated autoregulator, Csa2 family	4192	V	CRISPR system related protein				347	167	78	140.497	65.1273	140.98	100.198
	Iho_1141	hypothetical protein	3823	V	CRISPR-associated protein				148	43	29	84.6476	56.4714	85.0326	86.915
	Iho_1142	transcriptional regulator, TrmB	1446	K	Transcriptional regulator containing HTH domain, ArsR family				190	8	2	12.4975	3.12453	12.5523	4.80509
	Iho_1143	serine protease-like protein	1937	R	Archaeal serine protease			Yes	551	242	121	128.165	63.355	128.718	97.607
	Iho_1144	NADH dehydrogenase subunit H	1546	C	NADH dehydrogenase subunit H			Yes	355	0	0	0	0	0	0
	Iho_1145	4Fe-4S ferredoxin, iron-sulfur binding domain protein	1543	C	NADH dehydrogenase subunit I	Yes			189	48	66	73.9381	100.618	74.4422	155.286
	Iho_1146	NADH dehydrogenase subunit J				Yes		Yes	160	0	0	0	0	0	0
	Iho_1147	NADH dehydrogenase subunit K						Yes	102	0	0	0	0	0	0
	Iho_1148	NADH dehydrogenase subunit N	1540	C	NADH dehydrogenase subunit N			Yes	437	0	0	0	0	0	0
	Iho_1149	hypothetical protein	1186	T	Mn2+-dependent serine/threonine protein kinase	Yes			208	0	0	0	0	0	0
	Iho_1150	translation elongation factor 1A (EF-1A/EF-Tu)	1561	J	Translation elongation factor EF-1alpha (GTPase)				442	3297	2067	2156.96	1340.5	2177.89	2074.14
	Iho_1151	hypothetical protein	1440	V	CRISPR system related protein, RAMP superfamily				238	0	0	0	0	0	0
	Iho_1152	Protein of unknown function DUF516	1616	J	D-aminoacyl-tRNA deacylase, involved in ethanol tolerance				245	32	11	37.9391	13.025	38.0852	20.0564
	Iho_1153	ribonuclease H	2942	L	Ribonuclease HI				163	0	0	0	0	0	0
	Iho_1154	hypothetical protein	7626	S	Uncharacterized conserved protein				184	41	20	64.8464	31.44	65.0968	48.361
	Iho_1155	methionyl-tRNA synthetase	810	J	Methionyl-tRNA synthetase				561	189	237	98.3488	122.242	98.8415	187.889
	Iho_1156	Conserved protein implicated in secretion-like protein	452	D	Crenarchaeal division protein ESCRT-III				210	0	0	0	0	0	0
	Iho_1157	hypothetical protein	3639	R	Predicted glutamine amidotransferase				242	36	9	43.9336	11.0391	43.921	16.9767
	Iho_1158	hypothetical protein						Yes	58	0	0	0	0	0	0
	Iho_1159	Nucleotidyl transferase	663	M	Nucleoside-diphosphate-sugar pyrophosphorylase involved in lipopolysaccharide biosynthesis/translation initiation factor 2B, gamma/epsilon subunit				232	180	123	226.084	153.691	227.54	236.148
	Iho_1160	hypothetical protein				Yes	Yes	Yes	59	0	0	0	0	0	0
	Iho_1161	hypothetical protein				Yes	Yes	Yes	67	0	0	0	0	0	0
	Iho_1162	PUA domain containing protein	991	O	Prefoldin, molecular chaperone implicated in de novo protein folding, alpha subunit				155	4	0	7.59381	0	7.59159	0
	Iho_1163	protein of unknown function DUF75	347	R	Archaeal enzyme of ATP-grasp superfamily			Yes	244	199	178	237.674	211.272	238.984	324.096
	Iho_1164	hypothetical protein							181	2	0	3.32251	0	3.32167	0
	Iho_1165	hypothetical protein	4271	K	DNA-directed RNA polymerase, subunit RPB8				110	21	0	55.181	0	55.4145	0
	Iho_1166	hypothetical protein	899	S	Uncharacterized conserved membrane protein			Yes	317	0	0	0	0	0	0
	Iho_1167	hypothetical protein	1724	S	Uncharacterized conserved protein				161	6	0	10.8864	0	10.883	0
	Iho_1168	geranylgeranyl-diphosphate synthase / farnesyl-diphosphate synthase	1726	H	Geranylgeranyl pyrophosphate synthase				327	107	62	95.4997	54.7397	95.9274	84.4475
	Iho_1169	hypothetical protein	7890	S	Zn-ribbons containing protein				399	38	27	27.8688	19.6262	27.9852	30.1391
	Iho_1170	protein of unknown function DUF87	280	L	HerA helicase				601	92	31	44.8333	14.9692	44.9948	22.8853
	Iho_1171	beta-lactamase domain protein	499	R	Metal-dependent hydrolase of the beta-lactamase superfamily				240	133	92	161.147	110.877	162.042	170.669
	Iho_1172	ATP dependent helicase, Lhr family	557	R	Lhr-like helicase				882	0	0	0	0	0	0
	Iho_1173	hypothetical protein				Yes	Yes	Yes	457	78	94	49.9118	59.4037	50.1389	91.3992
	Iho_1174	3-dehydroquinate synthase	982	C	Glycerol dehydrogenase or related enzyme				352	70	19	58.2528	15.7418	58.4083	24.2325
	Iho_1175	LSU ribosomal protein LX	4175	J	Ribosomal protein L20A (L18A)				104	60	47	168.248	132.066	169.048	202.01
	Iho_1176	prefoldin, alpha subunit	1341	O	Predicted prefoldin, molecular chaperone implicated in de novo protein folding				153	115	48	217.502	90.9518	219.24	139.339
	Iho_1177	signal recognition particle-docking protein FtsY	1227	U	Signal recognition particle GTPase				340	13	10	11.1257	8.54261	11.1873	13.0242
	Iho_1178	protein translocase subunit secE/sec61 gamma	2204	U	Preprotein translocase subunit Sss1			Yes	64	0	0	0	0	0	0
	Iho_1179	LSU ribosomal protein L24A	1920	K	Transcription antiterminator NusG				147	25	7	50.0343	14.0363	50.1326	21.2956
	Iho_1180	LSU ribosomal protein L11P	4372	J	Ribosomal protein L11				169	175	75	300.662	127.913	302.597	196.972
	Iho_1181	LSU ribosomal protein L1P	4289	J	Ribosomal protein L1				232	184	129	230.992	160.569	232.328	247.598
	Iho_1182	LSU ribosomal protein L10P	4288	J	Ribosomal protein L10				346	138	134	116.168	112.072	116.772	172.28
	Iho_1183	Protein of unknown function DUF431	968	R	Alpha/beta-knot SAM-dependent RNA methyltransferase				195	4	0	6.03611	0	6.03434	0
	Iho_1184	N(2),N(2)-dimethylguanosine tRNA methyltransferase	1219	J	N2,N2-dimethylguanosine tRNA methyltransferase				386	91	81	68.4843	60.6172	68.9645	93.3347
	Iho_1185	hypothetical protein						Yes	186	0	3	0	4.72921	0	7.10083
	Iho_1186	beta-lactamase domain protein	509	C	Uncharacterized flavoprotein				412	234	208	165.408	145.615	166.35	224.51
	Iho_1187	NAD-dependent epimerase/dehydratase	3016	M	Nucleoside-diphosphate-sugar epimerase				262	0	0	0	0	0	0
	Iho_1188	hypothetical protein	4234	S	Uncharacterized conserved protein				148	2	0	4.06334	0	4.06231	0
	Iho_1189	O-succinylbenzoate synthase	1168	M	L-alanine-DL-glutamate epimerase or related enzyme of enolase superfamily				377	145	134	112.128	102.375	112.901	157.938
	Iho_1190	hypothetical protein	1402	Q	SAM-dependent methyltransferase				350	83	64	69.2382	52.787	69.5491	81.2747
	Iho_1191	glycerophosphoryl diester phosphodiesterase	701	C	Glycerophosphoryl diester phosphodiesterase				223	24	17	31.3797	22.0752	31.4941	33.9957
	Iho_1192	RNAse P, Rpr2/Rpp21 subunit							205	0	0	0	0	0	0
	Iho_1193	metallophosphoesterase	1145	R	Icc family phosphoesterase				189	142	43	218.442	65.0946	219.926	100.837
	Iho_1194	Methyltransferase type 11	1791	Q	SAM-dependent methyltransferase				263	89	83	98.7298	91.3677	98.994	140.248
	Iho_1195	hypothetical protein				Yes		Yes	165	27	27	47.6735	47.4598	47.9271	72.8819
	Iho_1196	hypothetical protein	7725	S	Uncharacterized conserved protein				72	0	0	0	0	0	0
	Iho_1197	LSU ribosomal protein L34E	4168	J	Ribosomal protein L34E				91	0	2	0	6.0611	0	9.60174
	Iho_1198	adenylate kinase-like protein	1039	F	Archaeal adenylate kinase				202	266	243	383.568	345.209	386.079	533.307
	Iho_1199	protein translocase subunit secY/sec61 alpha	4169	U	Preprotein translocase subunit SecY			Yes	479	34	38	20.7033	23.0908	20.8009	35.4119
	Iho_1200	histone deacetylase superfamily	324	R	Deacetylase, including yeast histone deacetylase and acetoin utilization protein				345	60	30	50.8149	25.3489	51.0881	38.7044
	Iho_1201	solute binding protein-like protein	1672	R	Predicted solute binding protein	Yes	Yes		784	527	230	195.907	84.6473	196.948	130.257
	Iho_1202	GTP cyclohydrolase subunit MoaC	1530	H	Molybdenum cofactor biosynthesis enzyme				150	8	0	15.4874	0	15.5563	0
	Iho_1203	transport system permease protein	1007	P	ABC-type Fe3+-siderophore transport system, permease component			Yes	282	0	0	0	0	0	0
	Iho_1204	periplasmic binding protein	4233	P	ABC-type Fe3+-hydroxamate transport system, periplasmic component	Yes	Yes	Yes	306	33	11	31.4675	10.3952	31.6206	16.1533
	Iho_1205	hypothetical protein							295	100	60	98.7934	58.8057	99.3069	90.3824
	Iho_1206	Uncharacterized Zn-finger containing protein	578	R	Uncharacterized Zn-finger containing protein				112	55	13	143.451	32.9499	144.05	51.5844
	Iho_1207	isochorismatase hydrolase	1943	Q	Amidase related to nicotinamidase				183	93	66	148.927	104.239	149.215	160.185
	Iho_1208	homoserine kinase	1027	E	Homoserine kinase				301	66	19	64.1096	18.1052	64.3291	27.97
	Iho_1209	Protein of unknown function DUF373	4151	R	ABC-type multidrug transport system, permease component			Yes	370	0	2	0	1.4907	0	2.36151
	Iho_1210	hypothetical protein	1159	S	Uncharacterized archaeal coiled-coil protein				294	13	2	12.9538	1.99463	13.0253	2.99491
	Iho_1211	protein of unknown function, ATP binding	1225	R	GTPase SAR1 or related small G protein				269	27	2	29.6353	2.18001	29.668	3.27324
	Iho_1212	putative signal transduction protein with CBS domains	606	R	CBS domain/Lrp/AsnC family C-terminal domain				327	311	264	277.194	232.886	278.462	358.823
	Iho_1213	hypothetical protein							140	123	51	256.819	104.736	257.729	161.751
	Iho_1214	hypothetical protein	2459	C	Archaeal/vacuolar-type H+-ATPase subunit C			Yes	341	200	234	171.213	198.054	171.988	304.641
	Iho_1215	hypothetical protein							113	8	5	20.6723	12.6654	20.7639	19.4205
	Iho_1216	hypothetical protein							216	27	6	36.2509	7.82195	36.4187	12.1668
	Iho_1217	protein of unknown function DUF190	4967	T	PII-like signaling protein				99	15	0	44.6498	0	44.6368	0
	Iho_1218	hypothetical protein							228	33	42	41.9624	53.1327	42.1432	81.7462
	Iho_1219	Iron-regulated ABC transporter ATPase subunit SufC	4236	O	Cysteine desulfurase activator ATPase				239	114	138	138.552	166.832	139.48	256.585
	Iho_1220	Iron-regulated ABC transporter membrane component SufB	1715	O	Cysteine desulfurase activator SufB				438	326	367	216.642	241.705	217.863	372.231
	Iho_1221	hypothetical protein	4224	S	Uncharacterized conserved protein				134	87	16	189.632	34.7821	190.235	53.2187
	Iho_1222	CBS domain containing protein	2569	P	Chloride channel protein EriC	Yes	Yes	Yes	567	4	9	2.07591	4.67329	2.0753	7.074
	Iho_1223	hypothetical protein							54	10	0	53.8704	0	54.161	0
	Iho_1224	hypothetical protein							77	0	0	0	0	0	0
	Iho_1225	hypothetical protein							170	90	23	154.686	39.1223	155.518	60.1884
	Iho_1226	phenylalanyl-tRNA synthetase beta subunit	412	J	Phenylalanyl-tRNA synthetase beta subunit				529	252	212	138.808	115.989	139.549	178.254
	Iho_1227	phenylalanyl-tRNA synthetase, alpha subunit	410	J	Phenylalanyl-tRNA synthetase alpha subunit				478	93	48	56.9604	28.9085	57.2443	44.6257
	Iho_1228	L-glutamine synthetase	1909	E	Glutamine synthetase				497	225	197	132.058	114.486	132.741	176.202
	Iho_1229	FeoA family protein	2102	P	Fe2+ transport system protein A				75	5	0	19.703	0	19.6974	0
	Iho_1230	hypothetical protein	4190	S	Uncharacterized conserved protein	Yes		Yes	96	2	0	6.26431	0	6.26273	0
	Iho_1231	putative phosphohistidine phosphatase, SixA	1992	T	Phosphohistidine phosphatase SixA				140	133	40	277.283	82.969	278.581	127.516
	Iho_1232	hypothetical protein							263	0	0	0	0	0	0
	Iho_1233	hypothetical protein						Yes	148	0	0	0	0	7.51528	0
	Iho_1234	hypothetical protein							120	3	0	7.51717	0	43.1249	5.15801
	Iho_1235	flavin reductase domain protein, FMN-binding protein	2017	R	Conserved protein/domain typically associated with flavoprotein oxygenase, DIM6/NTAB family				177	26	2	42.8879	3.35401	108.643	50.7799
	Iho_1236	class II aldolase/adducin family protein	4226	G	Fuculose-1-phosphate aldolase				183	68	21	108.072	32.7935	0	0
	Iho_1237	hypothetical protein	2584	R	Predicted Fe-S-cluster oxidoreductase				103	0	0	0	0	0	0
	Iho_1238	4Fe-4S ferredoxin, iron-sulfur binding domain protein	289	C	Nitroreductase				90	0	0	0	0	0	0
	Iho_1239	hypothetical protein			V4R domain containing protein				152	140	84	268.905	159.517	269.733	245.773
	Iho_1240	hypothetical protein	9413	S	Uncharacterized conserved protein				267	9	5	9.76897	5.53151	9.82802	8.42679
	Iho_1241	hypothetical protein							178	0	0	0	0	0	0
	Iho_1242	hypothetical protein							62	0	0	0	0	0	0
	Iho_1243	hypothetical protein			V4R domain containing protein				182	539	178	863.238	282.501	867.867	434.871
	Iho_1244	hypothetical protein							244	0	0	0	0	0	0
	Iho_1245	ATPase, PilT family	4116	R	ATPase (PilT family)				504	708	614	408.624	351.616	411.12	541.698
	Iho_1246	Amidohydrolase 3	691	R	Predicted metal-dependent hydrolase with the TIM-barrel fold				383	36	24	27.5506	18.1211	27.629	27.8226
	Iho_1247	Alcohol dehydrogenase GroES domain protein	5990	C	NADPH:quinone reductase or related Zn-dependent oxidoreductase				282	155	111	160.467	113.686	161.223	174.829
	Iho_1248	3-isopropylmalate dehydratase, small subunit	2230	E	3-isopropylmalate dehydratase small subunit				175	111	22	184.73	36.5696	185.843	56.1771
	Iho_1249	homocitrate synthase	2092	E	Isopropylmalate/homocitrate/citramalate synthase				477	535	327	326.747	198.189	328.444	305.17
	Iho_1250	hypothetical protein							207	0	0	0	0	0	0
	Iho_1251	ATP dependent DNA ligase	4218	L	ATP-dependent DNA ligase, homolog of eukaryotic ligase III				355	97	56	79.889	45.6509	80.2233	70.1192
	Iho_1252	phosphoribosylformylglycinamidine synthase subunit II	641	F	Phosphoribosylformylglycinamidine (FGAM) synthase, synthetase domain				713	277	241	113.43	97.9908	113.845	150.619
	Iho_1253	TatD-related deoxyribonuclease	893	R	Predicted metal-dependent hydrolase (urease superfamily)				281	128	74	132.779	75.9869	133.467	117.082
	Iho_1254	beta-lactamase domain protein	497	R	Zn-dependent hydrolase of the beta-lactamase fold				233	549	445	685.114	549.723	689.269	848.369
	Iho_1255	hypothetical protein	7838	S	Uncharacterized conserved protein	Yes	Yes		1278	61	52	13.9026	11.7301	13.9762	18.0689
	Iho_1256	pyruvate/ketoisovalerate oxidoreductase, gamma subunit	1603	C	Pyruvate:ferredoxin oxidoreductase or related 2-oxoacid:ferredoxin oxidoreductase, gamma subunit				189	219	260	337.17	397.382	339.261	610.891
	Iho_1257	pyruvate ferredoxin oxidoreductase, delta subunit	1605	C	Pyruvate:ferredoxin oxidoreductase or related 2-oxoacid:ferredoxin oxidoreductase, delta subunit				102	137	134	390.628	378.892	393.165	583.088
	Iho_1258	pyruvate ferredoxin oxidoreductase, alpha subunit	1608	C	Pyruvate:ferredoxin oxidoreductase or related 2-oxoacid:ferredoxin oxidoreductase, alpha subunit	Yes			396	371	546	273.261	397.488	274.687	612.839
	Iho_1259	pyruvate ferredoxin oxidoreductase, beta subunit	1601	C	Pyruvate:ferredoxin oxidoreductase or related 2-oxoacid:ferredoxin oxidoreductase, beta subunit				322	127	185	113.927	165.751	115.058	254.731
	Iho_1260	tRNA pseudouridine synthase D, TruD	4252	J	tRNA pseudouridine synthase D				345	0	0	0	0	0	0
	Iho_1261	LSU ribosomal protein L14E	4167	J	Ribosomal protein L14E/L6E/L27E				103	72	74	203.461	207.981	204.687	319.549
	Iho_1262	peptidase M50	4064	M	Predicted membrane-associated Zn-dependent protease	Yes	Yes	Yes	361	0	0	0	0	0	0
	Iho_1263	malate dehydrogenase (NAD)	246	C	Malate/lactate dehydrogenase				311	350	246	328.054	228.591	329.358	351.787
	Iho_1264	hypothetical protein	307	J	RNase P/RNase MRP subunit p30				244	0	0	0	0	0	0
	Iho_1265	SAM-dependent methyltransferase	32	R	SAM-dependent methyltransferase fused to PUA domain				371	41	24	32.0074	18.67	32.2358	28.7572
	Iho_1266	Outer membrane pore protein						Yes	85	225	100	772.912	334.562	776.256	518.856
	Iho_1267	transketolase subunit A	1053	G	Transketolase, N-terminal subunit				279	9	7	9.4043	7.22101	9.44106	11.2422
	Iho_1268	translation initiation factor 2 subunit beta (aeIF-2b)	1640	J	Translation initiation factor 2, beta subunit (eIF-2beta)/eIF-5 N-terminal domain				130	17	15	37.4778	33.3008	37.8056	51.2929
	Iho_1269	protein of unknown function DUF214	2312	V	ABC-type antimicrobial peptide transport system, permease component	Yes	Yes	Yes	769	5	0	1.91478	0	1.92862	0
	Iho_1270	ABC transporter related	922	V	ABC-type antimicrobial peptide transport system, ATPase component				223	0	0	0	0	0	0
	Iho_1271	hypothetical protein	1531	S	Uncharacterized conserved protein				287	25	8	25.5734	8.08949	25.6429	12.418
	Iho_1272	Uncharacterized protein-like protein	4477	S	Uncharacterized conserved protein				165	7	0	12.5227	0	12.5191	0
	Iho_1273	phosphoesterase, PA-phosphatase related	3056	I	Membrane-associated phospholipid phosphatase			Yes	158	0	0	0	0	0	0
	Iho_1274	LSU ribosomal protein L15P	779	J	Ribosomal protein L15				148	36	25	71.1918	48.8756	71.4321	74.975
	Iho_1275	LSU ribosomal protein L30P	4086	J	Ribosomal protein L30				159	95	58	174.408	105.942	175.19	162.157
	Iho_1276	SSU ribosomal protein S5P	4087	J	Ribosomal protein S5				211	224	170	308.564	232.505	310.749	358.179
	Iho_1277	LSU ribosomal protein L18P	4088	J	Ribosomal protein L18				204	46	38	65.681	53.5844	66.0133	82.8737
	Iho_1278	LSU ribosomal protein L19E	4089	J	Ribosomal protein L19E				150	31	22	60.3405	42.6645	60.5064	65.54
	Iho_1279	LSU ribosomal protein L32E	781	J	Ribosomal protein L32E				148	68	47	133.276	91.15	134.542	141.109
	Iho_1280	LSU ribosomal protein L6P	4090	J	Ribosomal protein L6P				186	95	93	149.3	145.131	149.82	222.763
	Iho_1281	translation initiation factor 1 (eIF-1/SUI1)	4223	J	Translation initiation factor 1 (eIF-1/SUI1)				104	2	2	5.78244	5.63868	5.78099	8.46637
	Iho_1282	RNA polymerase Rbp10	4341	K	DNA-directed RNA polymerase, subunit RPC10 (contains C4-type Zn-finger)				56	2	0	10.7388	0	10.7361	0
	Iho_1283	hypothetical protein							193	42	34	63.7407	51.0131	63.9222	78.56
	Iho_1284	phosphoglycolate phosphatase	1213	R	HAD superfamily hydrolase				248	306	149	360.509	173.514	362.207	266.499
	Iho_1285	hypothetical protein							136	0	0	0	0	0	0
	Iho_1286	hypothetical protein	8883	S	Uncharacterized conserved protein				155	0	0	0	0	0	0
	Iho_1287	DEAD/DEAH box helicase domain protein	553	L	Replicative SFII helicase				698	2	0	0.861567	0	0.86135	0
	Iho_1288	3-phosphoshikimate 1-carboxyvinyltransferase	4134	E	5-enolpyruvylshikimate-3-phosphate synthase				443	76	55	49.9457	35.9518	50.205	55.1675
	Iho_1289	hypothetical protein							150	32	0	63.1183	0	63.1004	0
	Iho_1290	hypothetical protein						Yes	208	0	0	0	0	0	0
	Iho_1291	hypothetical protein							77	0	0	0	0	0	0
	Iho_1292	hypothetical protein							40	0	0	0	0	0	0
	Iho_1293	ammonium transporter	4397	P	Ammonia permease	Yes		Yes	407	0	0	0	0	0	0
	Iho_1294	nitrogen regulatory protein P-II	2305	E	Nitrogen regulatory protein PII				116	41	12	102.814	30.5506	103.307	46.5228
	Iho_1295	ORC complex protein Cdc6/Orc1	467	L	Cdc6-related protein, AAA superfamily ATPase				424	7	0	4.84291	0	4.84146	0
	Iho_1296	putative transcriptional regulator							74	0	0	0	0	0	0
	Iho_1297	replicative DNA helicase Mcm	439	L	Predicted ATPase involved in replication control, Cdc46/Mcm family				689	0	0	0	0	0	0
	Iho_1298	Protein of unknown function DUF1288	551	L	DNA replication initiation complex subunit, GINS family				190	10	5	15.3105	7.58974	15.3931	11.8064
	Iho_1299	replication factor C small subunit	469	L	ATPase involved in DNA replication HolB, small subunit				329	159	142	140.894	123.483	141.607	191.029
	Iho_1300	replication factor C large subunit	470	L	ATPase involved in DNA replication HolB, large subunit				476	92	78	56.2655	46.9832	56.5619	72.5562
	Iho_1301	tryptophanyl-tRNA synthetase	1887	J	Tryptophanyl-tRNA synthetase				379	46	54	35.3942	41.1399	35.5586	63.4235
	Iho_1302	hypothetical protein	4266	S	Uncharacterized conserved protein				108	58	4	156.424	10.5369	157.247	16.2432
	Iho_1303	hypothetical protein							73	11	0	43.7562	0	44.0456	0
	Iho_1304	hypothetical protein	4351	S	Predicted membrane protein				436	2	0	1.3793	0	1.37895	0
	Iho_1305	H+-transporting two-sector ATPase, alpha/beta subunit, central region	868	C	Archaeal/vacuolar-type H+-ATPase subunit A				596	1948	1420	950.75	687.101	956.906	1058.89
	Iho_1306	phosphohydrolase (DHH superfamily)-like protein	423	R	Predicted phosphohydrolase (DHH superfamily)				327	15	13	13.4785	11.6054	13.4745	17.7299
	Iho_1307	methyltransferase-like protein	54	R	Predicted archaeal methyltransferase				252	91	34	105.311	38.8594	105.828	59.8181
	Iho_1308	hypothetical protein				Yes			305	8	0	7.76044	0	7.75825	0
	Iho_1309	hypothetical protein				Yes		Yes	158	0	0	0	0	0	0
	Iho_1310	protein of unknown function DUF125, transmembrane	1096	S	Ferritin-like domain containing protein			Yes	292	54	53	53.9577	52.7638	54.1685	80.9375
	Iho_1311	hypothetical protein	8213	S	Uncharacterized conserved protein				187	83	80	129.162	123.929	129.921	190.377
	Iho_1312	hypothetical protein							280	4	0	4.18492	0	4.2232	0
	Iho_1313	hypothetical protein							178	0	0	0	0	0	0
	Iho_1314	hypothetical protein				Yes			248	0	0	0	0	0	0
	Iho_1315	hypothetical protein				Yes		Yes	358	0	0	0	0	0	0
	Iho_1316	hypothetical protein					Yes	Yes	342	0	0	0	0	0	0
	Iho_1317	t-RNA-binding domain protein	4359	R	Predicted RNA-binding protein containing a C-terminal EMAP domain				219	0	0	0	0	0	0
	Iho_1318	hypothetical protein							171	0	0	0	0	0	0
	Iho_1319	CBS domain containing protein	602	R	CBS domain containing protein				325	408	458	365.54	406.848	367.742	626.212
	Iho_1320	hypothetical protein							240	0	0	0	0	0	0
	Iho_1321	hypothetical protein							182	134	94	214.722	149.261	215.598	229.948
	Iho_1322	hypothetical protein				Yes		Yes	94	0	0	0	0	0	0
	Iho_1323	hypothetical protein				Yes	Yes	Yes	92	0	0	0	0	0	0
	Iho_1324	carbon starvation protein CstA	4286	T	Carbon starvation protein, predicted membrane protein			Yes	594	54	73	26.4332	35.4458	26.5926	54.4879
	Iho_1325	hypothetical protein	3655	S	Uncharacterized conserved protein				86	0	0	0	0	0	0
	Iho_1326	Arsenite-transporting ATPase	2849	P	Oxyanion-translocating ATPase				309	79	34	74.4656	31.5784	74.8724	48.7619
	Iho_1327	hypothetical protein	4222	S	Uncharacterized conserved protein				198	0	0	0	0	0	0
	Iho_1328	putative RNA methylase	1631	Q	SAM-dependent methyltransferase				169	0	0	0	0	0	0
	Iho_1329	indole-3-glycerol phosphate synthase	1088	E	Indole-3-glycerol phosphate synthase				254	41	28	46.8833	31.916	47.1517	49.0645
	Iho_1330	oligopeptide/dipeptide ABC transporter, ATPase subunit	184	E	ABC-type oligopeptide transport system, ATPase component				351	60	46	49.8222	37.7266	50.0433	58.1809
	Iho_1331	Fmu (Sun) domain protein	975	J	tRNA or rRNA cytosine-C5-methylase				405	2	0	1.48487	0	1.4845	0
	Iho_1332	hypothetical protein	1688	R	Predicted hydrocarbon binding protein, contains 4VR domain				164	54	34	96.055	60.14	96.4641	92.4723
	Iho_1333	histidinol phosphate aminotransferase apoenzyme	4273	E	Histidinol-phosphate/aromatic aminotransferase or cobyric acid decarboxylase				355	13	10	10.6918	8.09364	10.7509	12.5006
	Iho_1334	riboflavin synthase alpha chain	1322	H	Archaeal riboflavin synthase				148	38	17	75.3085	33.1442	75.4356	51.2005
	Iho_1335	THUMP domain protein	56	R	Predicted RNA-binding protein, contains THUMP domain				372	29	39	22.887	29.9469	22.9546	46.4195
	Iho_1336	binding-protein-dependent transport systems inner membrane component	751	E	ABC-type dipeptide/oligopeptide/nickel transport system, permease component	Yes		Yes	352	0	0	0	0	0	0
	Iho_1337	binding-protein-dependent transport systems inner membrane component	749	E	ABC-type dipeptide/oligopeptide/nickel transport system, permease component	Yes		Yes	440	11	9	7.32994	5.90333	7.35291	9.09283
	Iho_1338	oligopeptide/dipeptide ABC transporter, ATPase subunit	181	E	ABC-type dipeptide/oligopeptide/nickel transport system, ATPase component				321	25	28	22.6963	25.1458	22.7754	38.8026
	Iho_1339	ABC transporter related	175	G	ABC-type sugar transport system, ATPase component				200	32	5	46.6156	7.21025	46.9055	11.2161
	Iho_1340	binding-protein-dependent transport systems inner membrane component	164	O	ABC-type sulfate transport system, permease component	Yes	Yes	Yes	246	11	5	13.0582	5.86199	13.0992	9.11874
	Iho_1341	molybdenum ABC transporter, periplasmic molybdate-binding protein	219	P	ABC-type molybdate transport system, periplasmic component	Yes	Yes	Yes	259	16	3	18.0778	3.19436	18.1792	5.06038
	Iho_1342	hypothetical protein	4554	K	Transcriptional regulator				145	0	0	0	0	0	0
	Iho_1343	nuclease (SNase domain protein)	3192	L	Micrococcal nuclease (thermonuclease)				227	0	0	0	0	0	0
	Iho_1344	peptide chain release factor subunit 1 (aeRF-1)	1742	J	Peptide chain release factor 1 (eRF1)				363	39	17	31.3402	13.5414	31.4983	20.795
	Iho_1345	glutamine amidotransferase class-I	87	F	GMP synthase - Glutamine amidotransferase domain				188	50	16	77.7229	24.5868	78.1114	37.8102
	Iho_1346	LSU ribosomal protein L2P	4067	J	Ribosomal protein L2				251	49	16	57.0168	18.43	57.3081	28.3847
	Iho_1347	ATP dependent helicase, Lhr family	557	R	Lhr-like helicase				894	0	0	0	0	0	0
	Iho_1348	Desulfoferrodoxin, ferrous iron-binding region	2146	C	Desulfoferrodoxin				124	73	79	170.743	183.82	171.894	282.787
	Iho_1349	Aspartate dehydrogenase	254	R	Predicted dinucleotide-utilizing enzyme				251	47	13	54.5197	15.0932	54.7011	23.2789
	Iho_1350	nicotinate-nucleotide pyrophosphorylase [carboxylating]	1482	H	Nicotinate-nucleotide pyrophosphorylase				281	47	10	48.8914	10.3363	49.0341	15.7588
	Iho_1351	exporter of the RND superfamily-like protein	2175	R	Predicted transporter of the RND superfamily	Yes	Yes	Yes	1179	17	21	4.19362	5.12273	4.21578	7.90135
	Iho_1352	GTP cyclohydrolase Iia	4202	F	Archaeal GTP cyclohydrolase III				214	52	32	71.1884	43.3007	71.3222	66.888
	Iho_1353	Radical SAM domain protein	990	J	Queuine tRNA-ribosyltransferase, contain PUA domain/MiaB family, Radical SAM enzyme				452	9	2	5.86174	1.22026	5.88452	1.93309
	Iho_1354	hypothetical protein							227	2	2	2.64922	2.61524	2.64856	4.02188
	Iho_1355	hypothetical protein							108	14	0	37.7147	0	37.8566	0
	Iho_1356	peptidase U62, modulator of DNA gyrase	322	R	Predicted Zn-dependent protease or their inactivated homolog				418	58	31	40.3054	21.5156	40.4913	33.0517
	Iho_1357	hypothetical protein	9421	S	Uncharacterized conserved protein				214	0	0	0	0	0	0
	Iho_1358	orotidine-5'-phosphate decarboxylase	81	F	Orotidine-5'-phosphate decarboxylase				211	9	21	12.496	28.8237	12.5447	44.336
	Iho_1359	hypothetical multiheme cytochrome	7617	C	Multiheme cytochrome	Yes	Yes		638	1974	571	899.707	256.901	906.096	396.821
	Iho_1360	phosphoadenosine phosphosulfate reductase	73	E	PAPS reductase related enzyme fused to RNA-binding PUA domain and ferredoxin domain				646	59	29	26.6648	12.9377	26.7852	19.9124
	Iho_1361	glucokinase (EC 2.7.1.2)	4280	K	Transcriptional regulator/sugar kinase				303	25	11	24.0696	10.3592	24.1901	16.1838
	Iho_1362	hypothetical protein	7461	S	Uncharacterized conserved protein				140	0	0	0	0	0	0
	Iho_1363	heat shock protein Hsp20	1833	O	Molecular chaperone (HSP20 family)				196	732	210	1081.86	308.866	1091.57	476.222
	Iho_1364	transcriptional regulator, TetR family	2643	K	Transcriptional regulator, TetR/AcrR family				181	11	3	17.8041	4.85985	17.8905	7.29698
	Iho_1365	GTP-binding conserved hypothetical protein TIGR00650	357	J	Predicted GTPase, probable translation factor				401	49	22	35.8243	15.9068	35.9241	24.4673
	Iho_1366	Nickel-dependent hydrogenase small subunit, N-terminal domain protein	2474	C	Ni,Fe-hydrogenase I small subunit	Yes	Yes		422	598	839	411.379	574.749	414.134	883.896
	Iho_1367	nickel-dependent hydrogenase, large subunit	1550	C	Ni,Fe-hydrogenase I large subunit				664	1923	2163	841.039	937.817	847.499	1446.66
	Iho_1368	hypothetical protein	6072	S	Uncharacterized conserved protein			Yes	274	18	5	19.123	5.15972	19.2584	7.99686
	Iho_1369	4Fe-4S ferredoxin, iron-sulfur binding domain protein	333	C	Fe-S oxidoreductase				479	383	511	232.58	308.037	233.767	473.605
	Iho_1370	peptidase, zinc-dependent	458	R	Predicted Zn-dependent protease				179	7	3	11.5433	4.97481	11.54	7.65057
	Iho_1371	agmatinase	1700	E	Arginase family enzyme				281	50	25	52.0184	25.8793	52.2389	39.5704
	Iho_1372	Transcription initiation factor IIB (TFIIB)	1981	K	Transcription initiation factor TFIIIB, Brf1 subunit/Transcription initiation factor TFIIB				316	19	2	17.5172	1.87867	17.5818	2.88914
	Iho_1373	DNA-(apurinic or apyrimidinic site) lyase	4144	L	8-oxoguanine DNA glycosylase				263	10	0	11.1097	0	11.1695	0
	Iho_1374	phosphoglycerate mutase	1696	G	Predicted phosphoglycerate mutase, AP superfamily				416	241	171	169.132	118.851	169.918	182.623
	Iho_1375	hypothetical protein							273	274	237	292.59	250.908	294.121	386.158
	Iho_1376	protein of unknown function DUF82	4290	R	PIN-domain and Zn ribbon				137	0	0	0	0	0	0
	Iho_1377	putative nitrate reductase, subunit H	2772	C	Polyferredoxin	Yes	Yes	Yes	321	20	14	18.06	12.6272	18.2094	19.4118
	Iho_1378	putative nitrate reductase, subunit G	1500	C	Fe-S-cluster-containing hydrogenase component 1	Yes			320	73	63	66.3566	56.8966	66.7336	87.6304
	Iho_1379	putative nitrate reductase, subunit A	1491	C	Anaerobic dehydrogenase	Yes	Yes		1249	793	924	185.189	213.779	186.209	328.818
	Iho_1380	putative nitrate reductase, subunit D	9417	S	Uncharacterized conserved protein				113	0	0	0	0	0	0
	Iho_1381	hypothetical protein							213	25	23	34.3249	31.1734	34.4444	47.8091
	Iho_1382	L-lysine 2,3-aminomutase	3246	E	Lysine 2,3-aminomutase				621	63	13	29.5382	5.99297	29.6894	9.28819
	Iho_1383	translation elongation factor 2 (EF-2/EF-G)	1559	J	Translation elongation factor G, EF-G (GTPase)				740	1948	1557	765.057	606.55	770.463	934.337
	Iho_1384	hypothetical protein							285	0	0	0	0	0	0
	Iho_1385	SMC domain protein	368	L	ATPase involved in DNA repair, SbcC				878	26	10	8.5874	3.26012	8.63509	4.99889
	Iho_1386	hypothetical protein							169	0	0	0	0	0	0
	Iho_1387	ornithine carbamoyltransferase	912	E	Ornithine carbamoyltransferase				311	144	103	135.425	95.9486	135.9	147.58
	Iho_1388	hypothetical protein	4329	C	Predicted butyrate kinase				265	11	6	12.1705	6.48238	12.2086	10.1135
	Iho_1389	hypothetical protein	4062	S	Uncharacterized conserved protein				156	36	31	67.5747	57.8743	67.7317	88.6048
	Iho_1390	molybdenum cofactor synthesis domain	216	H	Molybdopterin biosynthesis enzyme				402	66	42	47.868	30.2053	48.046	46.493
	Iho_1391	NH(3)-dependent NAD(+) synthetase	69	H	NH3-dependent NAD+ synthetase				275	45	13	48.1835	13.6337	48.25	20.8809
	Iho_1392	Protein of unknown function DUF460	4219	R	Possible nuclease of RNase H fold, RuvC/YqgF family				648	18	0	8.05847	0	8.09007	0
	Iho_1393	protein of unknown function RIO1	1181	T	RIO-like serine/threonine protein kinase fused to N-terminal HTH domain				295	11	3	10.7932	3.01861	10.846	4.64221
	Iho_1394	helix-turn-helix domain protein	4152	K	Predicted transcriptional regulator				298	0	0	0	0	0	0
	Iho_1395	hypothetical protein	1922	S	Uncharacterized conserved protein				148	0	0	0	0	0	0
	Iho_1396	hypothetical protein	4323	S	Zn-finger protein				118	49	14	121.064	34.0241	121.683	52.612
	Iho_1397	hypothetical protein	3648	S	Uncharacterized conserved protein				114	0	0	0	0	0	0
	Iho_1398	Lysine exporter protein (LYSE/YGGA)	1947	E	Putative threonine efflux protein	Yes	Yes	Yes	200	0	0	0	0	0	0
	Iho_1399	carbamoyl-phosphate synthase large subunit	1594	E	Carbamoylphosphate synthase large subunit				1047	61	27	17.093	7.39264	17.1566	11.4541
	Iho_1400	carbamoyl-phosphate synthase small subunit	64	E	Carbamoylphosphate synthase small subunit				373	14	4	10.8503	3.0703	10.9655	4.79015
	Iho_1401	acetyl-CoA acetyltransferase/Beta ketothiolase	1282	I	Acetyl-CoA acetyltransferase				396	194	131	143.059	95.5408	143.756	147.044
	Iho_1402	hypothetical protein	1588	E	lysine biosynthesis protein LysW				56	2	0	10.7388	0	10.7361	0
	Iho_1403	L-2-aminoadipate N-acetyltransferase	1589	H	Glutathione synthase/glutaminyl transferase/alpha-L-glutamate ligase				285	110	113	112.495	114.404	113.023	176.487
	Iho_1404	histidine triad (HIT) protein	419	F	HIT family hydrolase				164	20	6	35.6805	10.7714	35.7709	16.3047
	Iho_1405	peptidase A24A, prepilin type IV	2298	N	Peptidase A24A, prepilin type IV			Yes	263	0	0	0	0	0	0
	Iho_1406	phosphoadenosine phosphosulfate reductase	75	E	3'-phosphoadenosine 5'-phosphosulfate sulfotransferase (PAPS reductase)/FAD synthetase or related enzyme				389	0	0	0	0	0	0
	Iho_1407	SSU ribosomal protein S17P	4096	J	Ribosomal protein S17				122	84	56	199.698	132.581	201.54	204.113
	Iho_1408	LSU ribosomal protein L14P	4095	J	Ribosomal protein L14				137	81	41	173.006	87.0797	173.519	133.665
	Iho_1409	LSU ribosomal protein L24P	4094	J	Ribosomal protein L24				125	31	13	72.0766	29.9415	72.5409	46.3006
	Iho_1410	SSU ribosomal protein S4E	4093	J	Ribosomal protein S4E				255	562	304	639.779	343.237	644.829	529.961
	Iho_1411	LSU ribosomal protein L5P	4092	J	Ribosomal protein L5				198	95	99	139.624	143.845	140.475	222.102
	Iho_1412	SSU ribosomal protein S14P	782	J	Ribosomal protein S14				54	13	8	70.3372	42.2815	70.6232	65.5738
	Iho_1413	SSU ribosomal protein S8P	4091	J	Ribosomal protein S8				133	43	44	94.0779	95.7832	94.5478	146.929
	Iho_1414	CBS domain containing protein	606	R	CBS domain				127	13	3	29.7852	6.51449	29.9502	10.32
	Iho_1415	protein of unknown function DUF814	1695	K	Predicted RNA-binding protein homologous to eukaryotic snRNP				644	15	24	6.82756	10.7939	6.8599	16.6223
	Iho_1416	formate-dependent phosphoribosylglycinamide formyltransferase	1598	F	Formate-dependent phosphoribosylglycinamide formyltransferase (GAR transformylase)				402	292	204	211.516	147.006	212.566	226.002
	Iho_1417	rRNA 2'-O-methyltransferase fibrillarin	78	J	Fibrillarin-like rRNA methylase				239	428	343	519.88	412.575	523.86	637.188
	Iho_1418	hypothetical protein				Yes	Yes	Yes	373	140	55	108.532	42.5216	109.624	65.528
	Iho_1419	RNA modification enzyme, MiaB family	1358	J	2-methylthioadenine synthetase				423	0	0	0	0	0	0
	Iho_1420	hypothetical protein						Yes	171	0	0	0	0	0	0
	Iho_1421	hypothetical protein				Yes	Yes	Yes	349	0	0	0	0	0	0
	Iho_1422	thymidylate synthase, flavin-dependent	1883	F	Alternative thymidylate synthase				268	10	0	10.9123	0	10.9502	0
	Iho_1423	hypothetical protein	4103	S	Uncharacterized conserved protein				77	21	14	79.6988	53.6401	79.962	81.5214
	Iho_1424	hypothetical protein							102	14	10	40.211	28.3754	40.3075	43.6993
	Iho_1425	ribonuclease P protein subunit Rpp14	1365	J	RNase P/RNase MRP subunit POP5	Yes			151	0	0	0	0	0	0
	Iho_1426	transcriptional regulator, ArsR family	732	K	Transcriptional regulator, MarR family				98	0	0	0	0	0	0
	Iho_1427	hypothetical protein						Yes	209	0	0	0	0	0	0
	Iho_1428	hypothetical protein						Yes	333	0	0	0	0	0	0
	Iho_1429	hypothetical protein							86	6	2	20.0202	6.81886	20.1421	10.2384
	Iho_1430	argininosuccinate lyase	1748	E	Argininosuccinate lyase				452	2	9	1.2736	5.68402	1.27317	8.73622
	Iho_1431	AAA family ATPase, CDC48 subfamily	1308	O	ATPase of the AAA+ class	Yes			729	1944	2978	775.397	1177.5	780.727	1813.81
	Iho_1432	hypothetical protein	8619	S	Uncharacterized conserved protein				128	38	19	86.1258	42.9326	86.7903	66.2063
	Iho_1433	Wyosine base formation	4174	C	Wybutosine (yW) biosynthesis enzyme, Fe-S oxidoreductase				353	12	0	9.9444	0	9.98843	0
	Iho_1434	hypothetical protein	2491	S	WD40 repeats containing protein	Yes	Yes		324	29	11	26.1424	9.73038	26.254	15.0952
	Iho_1435	aspartyl-tRNA synthetase	406	J	Aspartyl/asparaginyl-tRNA synthetase				453	252	191	161.999	121.782	162.829	187.256
	Iho_1436	3-deoxy-D-arabinoheptulosonate-7-phosphate synthase	1049	E	3-deoxy-D-arabino-heptulosonate 7-phosphate (DAHP) synthase				332	181	111	159.128	96.7219	159.812	148.53
	Iho_1437	RNase HII	4121	L	Ribonuclease HII				215	0	0	0	0	0	0
	Iho_1438	hypothetical protein	6043	S	Uncharacterized conserved protein				137	2	0	4.38959	0	4.38849	0
	Iho_1439	molybdopterin-guanine dinucleotide biosynthesis MobB region	532	H	Molybdopterin-guanine dinucleotide biosynthesis protein				151	0	0	0	0	0	0
	Iho_1440	membrane-bound metal-dependent hydrolase	1744	R	Membrane-bound metal-dependent hydrolase	Yes		Yes	135	0	0	0	0	45.6981	39.0548
	Iho_1441	beta-ribofuranosylaminobenzene 5'-phosphate synthase family	1026	R	Predicted sugar kinase				308	48	27	45.5144	25.4815	169.415	248.151
	Iho_1442	anthranilate phosphoribosyltransferase	2012	E	Anthranilate phosphoribosyltransferase				339	196	189	168.423	161.565	0	0
	Nanoarchaeum equitans proteins identifed in this study									AdSc		NSpC		Rebal-SpC
	Gene	Protein Name	arCOG	Class	Archaeal COG annotation	SigP	PredS	TMD	aa	Igni_Nano	Nano	Igni_Nano	Nano	Igni_Nano	Nano
	NEQ001	CRISPR-associated protein, Cas6 family	4342	V	CRISPR system related protein, RAMP superfamily				293	0	11	0	11.8634	0	12.1936
	NEQ002	NEQ002	980	O	FKBP-type peptidyl-prolyl cis-trans isomerase 2				173	45	119	74.6054	214.994	197.219	219.729
	NEQ003	ATP dependent helicase, Lhr family	557	R	Lhr-like helicase				602	16	82	7.71925	42.5075	20.5808	43.4052
	NEQ004	archease family protein	4055	R	SHS2 domain protein implicated in nucleic acid metabolism				152	7	45	13.3452	91.9442	35.4736	93.791
	NEQ005	NEQ005	967	J	tRNA m(1)G methyltransferase				306	2	24	1.94007	24.3649	5.15858	24.8483
	NEQ006	NEQ006						Yes	184	16	6	25.0266	9.68638	66.3178	9.68635
	NEQ006a	LSU ribosomal protein L37E							56	16	6	82.2301	31.8267	217.901	31.8266
	NEQ007	NEQ007	2742	R	Uncharacterized conserved protein, DUF58 family, contains vWF domain				136	0	8	0	18.3415	0	18.7179
	NEQ008	NEQ008	1358	J	2-methylthioadenine synthetase				413	5	62	3.49165	46.8825	9.102	47.9111
	NEQ009	NEQ009	3648	S	Uncharacterized conserved protein				98	0	0	0	0	0	0
	NEQ010	NEQ010							341	16	114	13.6275	104.315	36.3333	106.45
	NEQ011	NEQ011	2146	C	Desulfoferrodoxin				109	30	54	79.4935	153.767	212.99	156.69
	NEQ012	NEQ012	1403	M	Glycosyltransferase				346	37	162	31.0565	146.153	83.7287	149.294
	NEQ013	NEQ013	938	R	Radical SAM superfamily enzyme				346	18	117	14.9429	105.789	39.716	108.063
	NEQ014	NEQ014	4355	P	Tellurite resistance protein or related permease			Yes	315	0	0	0	0	0	0
	NEQ015	NEQ015	1883	F	Alternative thymidylate synthase				352	28	110	23.1209	97.55	61.4613	99.5319
	NEQ016	CRISPR-associated protein, Cas2 family	4194	V	CRISPR-associated protein Cas2				91	0	0	0	0	0	0
	NEQ017	CRISPR-associated protein, Cas1 family	1452	V	CRISPR-associated protein Cas1				333	18	66	15.9471	62.0682	43.3971	63.4976
	NEQ018	NEQ018							425	37	166	25.1537	121.319	66.7728	123.675
	NEQ019	CRISPR-associated autoregulator, Cst2 family	3617	V	CRISPR system related protein	Yes			322	167	597	149.514	577.733	397.289	589.499
	NEQ020	NEQ020	2758	V	CRISPR system related protein, RAMP superfamily				234	3	53	3.53564	70.6707	8.91883	72.1862
	NEQ021	CRISPR-associated exonuclease, Cas4 family	794	V	CRISPR-associated protein Cas4 (RecB family exonuclease)				168	2	9	3.53369	16.7489	9.39599	17.0987
	NEQ022	CRISPR-associated helicase, Cas3 family	1445	V	CRISPR-associated helicase Cas3				755	2	18	0.786305	7.47636	2.09076	7.64461
	NEQ023	NEQ023	4065	R	Predicted Zn-dependent peptidase				367	0	0	0	0	0	0
	NEQ024	NEQ024	1065	R	NAD(FAD)-dependent dehydrogenase				365	222	1023	176.06	863.141	470.919	876.257
	NEQ025	NEQ025	663	M	Nucleoside-diphosphate-sugar pyrophosphorylase involved in lipopolysaccharide biosynthesis/translation initiation factor 2B, gamma/epsilon subunit				257	10	31	11.2618	36.9026	29.9352	37.3673
	NEQ026	NEQ026	6945	S	Uncharacterized conserved protein				102	374	761	1053.33	2277.56	2789.47	2303.39
	NEQ027	NEQ027							364	0	14	0	11.8895	0	12.1084
	NEQ028	NEQ028	2960	R	Predicted aminopeptidase, Iap family				314	93	280	85.7012	277.765	228.743	283.472
	NEQ029	NEQ029							171	7	16	12.0663	29.2058	32.9445	29.7934
	NEQ030	NEQ030	2404	O	Cytochrome c biogenesis protein			Yes	211	0	0	0	0	0	0
	NEQ031	NEQ031	4150	R	Predicted RNA-binding protein (contains KH domains)				170	3	38	4.8667	69.7085	12.2765	71.1809
	NEQ032	NEQ032				Yes			383	41	85	30.8833	68.9541	81.9912	70.3506
	NEQ033	NEQ033				Yes	Yes	Yes	595	52	66	25.3599	34.4621	67.8458	35.1249
	NEQ034	NEQ034						Yes	211	0	0	0	0	0	0
	NEQ035	NEQ035				Yes	Yes	Yes	466	324	1054	201.238	706.975	537.684	722.45
	NEQ036	NEQ036							94	0	0	0	0	0	0
	NEQ037	Small nuclear ribonucleoprotein, LSM family	998	K	Small nuclear ribonucleoprotein (snRNP) homolog				66	0	0	0	0	0	0
	NEQ038	LSU ribosomal protein L37AE	4208	J	Ribosomal protein L37AE/L43A				86	0	2	0	7.42749	0	7.60361
	NEQ039	TATA binding protein of transcription factor TFIID	1764	K	TATA-box binding protein (TBP), component of TFIID and TFIIIB				217	61	233	81.1004	333.252	216.245	339.473
	NEQ040	NEQ040						Yes	275	0	0	0	0	0	0
	NEQ041	NEQ041				Yes	Yes	Yes	215	0	2	0	2.92153	0	3.00983
	NEQ042	carboxypeptidase Pfu. Metallo peptidase. MEROPS family M32	4247	E	Zn-dependent carboxypeptidase				483	92	391	55.3452	252.195	148.879	257.22
	NEQ043	NEQ043	4305	J	Ribosomal protein S26				84	2	113	6.56619	415.275	16.5635	422.274
	NEQ044	NEQ044	1185	T	Mn2+-dependent serine/threonine protein kinase				190	0	0	0	0	0	0
	NEQ045	NEQ045	1527	L	Topoisomerase IA				408	0	9	0	6.84188	0	6.96735
	NEQ046	NEQ046							124	0	0	0	0	0	0
	NEQ047	NEQ047	1676	H	Dinucleotide-utilizing enzyme involved in molybdopterin and thiamine biosynthesis				192	0	0	0	0	0	0
	NEQ048	NEQ048					Yes		253	20	126	22.7277	155.916	59.9697	159.401
	NEQ049	NEQ049	1360	R	MiaB family, Radical SAM enzyme				230	21	82	26.3196	111.55	70.2776	113.999
	NEQ050	NEQ050	1204	R	Predicted nucleotidyltransferase				540	90	241	48.5355	138.829	130.185	141.55
	NEQ051	NEQ051	2200	C	Flavodoxin reductase (ferredoxin-NADPH reductase) family 1				213	31	54	42.1891	78.8981	113.012	80.4648
	NEQ052	peptide chain release factor subunit 1 (aeRF-1)	1742	J	Peptide chain release factor 1 (eRF1)				358	56	98	45.0919	85.0373	120.162	86.6633
	NEQ053	23S rRNA m(5)U-1939 methyltransferase	122	J	SAM-dependent methyltransferase related to tRNA (uracil-5-)-methyltransferase				447	29	140	18.6114	97.5892	49.3001	99.5829
	NEQ054	NEQ054						Yes	136	0	0	0	0	0	0
	NEQ055	cysteinyl-tRNA synthetase	486	J	Cysteinyl-tRNA synthetase				457	92	212	58.1809	144.52	155.294	147.499
	NEQ056	NEQ056						Yes	181	0	2	0	3.52908	0	3.61277
	NEQ057	ORC complex protein Cdc6/Orc1	467	L	Cdc6-related protein, AAA superfamily ATPase				344	22	99	18.5425	89.4451	49.3965	91.198
	NEQ058	SSU ribosomal protein S12P	4255	J	Ribosomal protein S12				143	53	171	107.005	370.934	285.197	377.723
	NEQ059	ATPase, PilT family	4116	R	ATPase (PilT family)				597	198	273	95.7371	142.611	254.285	145.482
	NEQ060	NEQ060							184	0	0	0	0	0	0
	NEQ060a	hypothetical protein						Yes	358	0	0	0	0	0	0
	NEQ061	NEQ061	3199	M	UDP-N-acetylmuramyl pentapeptide phosphotransferase/UDP-N-acetylglucosamine-1-phosphate transferase			Yes	288	0	0	0	0	0	0
	NEQ062	NEQ062						Yes	537	0	25	0	14.4945	0	14.7201
	NEQ063	RNase HII	4121	L	Ribonuclease HII				200	8	16	11.5903	24.9497	31.1779	25.5379
	NEQ064	RNAse Z	501	R	Metal-dependent hydrolase of the beta-lactamase superfamily				316	6	50	5.61311	49.3707	15.1579	50.445
	NEQ065	LSU ribosomal protein L23P	4072	J	Ribosomal protein L23				78	54	125	199.628	498.537	529.187	508.456
	NEQ066	NEQ066						Yes	206	0	0	0	0	0	0
	NEQ067	Predicted hydrolase of the metallo-beta-lactamase superfamily	969	R	Predicted hydrolase (metallo-beta-lactamase superfamily)				251	0	36	0	44.5536	0	45.4073
	NEQ068	replicative DNA polymerase I	328	L	DNA polymerase elongation subunit (family B)				654	9	136	3.92388	64.7979	10.1459	66.1199
	NEQ069	SSU ribosomal protein S11P	4240	J	Ribosomal protein S11				130	8	39	17.6972	93.0496	47.0371	94.756
	NEQ070	NEQ070							265	44	17	48.2858	20.0312	129.053	20.4461
	NEQ071	NEQ071	1182	T	Predicted Ser/Thr protein kinase			Yes	167	0	0	0	0	0	0
	NEQ072	NEQ072							226	2	0	2.59479	0	7.22503	0
	NEQ073	NEQ073				Yes		Yes	189	0	37	0	61.1628	0	62.5578
	NEQ074	Iron-regulated ABC transporter ATPase subunit SufC	4236	O	Cysteine desulfurase activator ATPase				192	0	21	0	34.2179	0	34.9784
	NEQ075	LSU ribosomal protein L18P	4088	J	Ribosomal protein L18				195	116	418	172.141	665.7	460.219	678.341
	NEQ076	NEQ076	543	R	Predicted metal-dependent RNase, consists of a metallo-beta-lactamase domain and an RNA-binding KH domain				615	88	260	41.3726	131.478	110.151	134.053
	NEQ077	glutamate dehydrogenase (NAD/NADP)	1352	E	Glutamate dehydrogenase/leucine dehydrogenase				404	206	966	146.699	741.193	388.814	754.488
	NEQ077a	Endonuclease IV	1894	L	Endonuclease IV				269	60	339	64.8807	391.668	173.843	399.132
	NEQ078	NEQ078	4246	R	RtcB family protein, predicted to be implicated in RNA processing				477	116	408	70.6735	265.082	189.57	269.796
	NEQ0078a	conserved hypothetical protein							84	0	2	0	7.47773	0	7.70373
	NEQ079	NEQ079							315	50	39	46.2502	38.577	124.589	39.3171
	NEQ080	NEQ080							402	24	96	17.1689	74.3497	45.633	75.8402
	NEQ081	NEQ081							200	3	0	4.39817	0	12.2464	0
	NEQ082	translation elongation factor 1A (EF-1A/EF-Tu)	1561	J	Translation elongation factor EF-1alpha (GTPase)				433	1654	3131	1090.4	2226.71	2850.04	2260.34
	NEQ083	SSU ribosomal protein S10P	1758	J	Ribosomal protein S10				109	39	86	102.204	245.501	268.575	250.232
	NEQ084	NEQ084	601	R	CBS domain				352	259	575	212.546	505.331	566.11	514.111
	NEQ085	NEQ085				Yes	Yes	Yes	175	0	19	0	34.3719	0	35.3038
	NEQ086	NEQ086							497	11	33	6.35791	20.5945	16.527	20.9722
	NEQ087	lysyl-tRNA synthetase	485	J	Lysyl-tRNA synthetase (class I)				572	122	339	61.567	183.714	163.388	187.042
	NEQ088	flap endonuclease 1	4050	L	5'-3' exonuclease (including N-terminal domain of PolI)				339	21	130	17.8376	119.735	47.0844	122.291
	NEQ089	NEQ089							231	12	91	15.068	122.783	40.3732	125.237
	NEQ090	NEQ090	2209	R	Polysaccharide biosynthesis protein, Mvin family		Yes	Yes	393	0	0	0	0	0	0
	NEQ091	LSU ribosomal protein L10P	4288	J	Ribosomal protein L10				284	210	492	214.81	540.856	575.305	552.024
	NEQ092	LSU ribosomal protein L14P	4095	J	Ribosomal protein L14				133	61	184	133.927	430.361	361.583	438.873
	NEQ093	LSU ribosomal protein L5P	4092	J	Ribosomal protein L5				169	49	252	83.8697	466.271	224.462	476.627
	NEQ094	NEQ094						Yes	206	0	0	0	0	0	0
	NEQ095	NEQ095							185	2	11	3.20898	18.8178	8.53258	19.3304
	NEQ096	NEQ096	1951	R	Predicted P-loop ATPase fused to an acetyltransferase				276	12	89	12.6113	100.943	33.7906	103.217
	NEQ097	NEQ097	3192	L	Micrococcal nuclease (thermonuclease)			Yes	217	0	7	0	10.2046	0	10.4843
	NEQ098	NEQ098	2037	K	Sugar-specific transcriptional regulator TrmB				276	330	1101	346.721	1233.47	926.725	1253.52
	NEQ099	NEQ099				Yes		Yes	258	110	315	123.395	380.145	330	387.656
	NEQ100	NEQ100				Yes		Yes	323	39	148	34.9125	142.879	92.9142	145.808
	NEQ101	LSU ribosomal protein L11P	4372	J	Ribosomal protein L11				160	122	317	219.685	614.517	582.526	625.656
	NEQ102	histidyl-tRNA synthetase	404	J	Histidyl-tRNA synthetase				404	31	146	22.2181	112.901	59.1497	115.309
	NEQ103	NEQ103	868	C	Archaeal/vacuolar-type H+-ATPase subunit A				570	112	451	57.0544	246.431	152.699	251.478
	NEQ104	NEQ104	428	S	Protein similar to exonuclease RecJ central domain				326	3	71	2.73157	68.0352	7.26316	69.4191
	NEQ105	SSU ribosomal protein S6E	1946	J	Ribosomal protein S6E (S10)				126	93	304	212.881	751.548	565.249	766.883
	NEQ107	NEQ107							370	0	2	0	1.72639	0	1.76733
	NEQ108	N(2),N(2)-dimethylguanosine tRNA methyltransferase	1219	J	N2,N2-dimethylguanosine tRNA methyltransferase				352	27	97	21.9581	85.8513	58.0439	87.6075
	NEQ109	cell division protein pelota	1741	R	Predicted RNA-binding protein				305	12	60	11.355	61.6437	30.1818	63.0488
	NEQ110	NEQ110	1937	R	Archaeal serine protease		Yes	Yes	420	6	64	4.06422	47.4194	10.8007	48.3539
	NEQ111	ribosomal RNA-processing protein RRP42	1574	J	RNase PH-related exoribonuclease				218	103	210	135.849	299.168	360.9	304.796
	NEQ112	NEQ112	358	R	Predicted GTPase				327	0	12	0	11.4668	0	11.6928
	NEQ113	NEQ113	1042	J	Predicted exosome subunit				146	10	50	19.7744	107.323	53.0663	109.909
	NEQ114	NEQ114	4430	R	HD superfamily phosphohydrolase				353	7	58	5.84514	51.1779	15.9589	52.1822
	NEQ115	tryptophanyl-tRNA synthetase	1887	J	Tryptophanyl-tRNA synthetase				377	43	165	32.7724	136.316	86.8104	139.057
	NEQ116	NEQ116						Yes	105	18	65	49.9735	191.767	134.957	195.325
	NEQ117	NEQ117	1038	F	Predicted nucleotide kinase (CMP/AMP kinase related)		Yes		152	13	75	24.4606	153.896	64.5231	157.114
	NEQ118	NEQ118	424	L	DHH superfamily phosphohydrolase/exonuclease				337	23	149	19.7353	137.689	52.5674	140.406
	NEQ119	septum site-determining protein MinD	589	N	Antiactivator of flagellar biosynthesis FleN, an ATPase		Yes		244	182	652	214.563	829.633	568.925	845.323
	NEQ120	NEQ120				Yes		Yes	255	0	22	0	26.9331	0	27.5655
	NEQ121	NEQ121							121	79	80	189.128	205.335	506.694	209.473
	NEQ122	NEQ122	499	R	Metal-dependent hydrolase of the beta-lactamase superfamily				253	31	206	35.3122	253.913	93.7125	259.205
	NEQ123	NEQ123							166	51	80	88.7298	148.98	236.736	151.492
	NEQ124	archaeosine tRNA-ribosyltransferase	989	J	Queuine/archaeosine tRNA-ribosyltransferase				414	38	188	26.4198	141.548	70.1324	144.47
	NEQ125	rRNA 2'-O-methyltransferase fibrillarin	78	J	Fibrillarin-like rRNA methylase				232	36	81	45.1751	108.891	121.521	111.065
	NEQ126	glutamyl-tRNA(Gln) amidotransferase subunit D	1924	E	L-asparaginase/archaeal Glu-tRNAGln amidotransferase subunit D				392	34	132	25.2051	104.959	67.378	107.087
	NEQ126a	NEQ126a	463	L	Uri superfamily endonuclease				127	0	5	0	12.0968	0	12.321
	NEQ127	NEQ127	1188	O	Predicted carbamoyl transferase, NodU family				633	46	340	21.157	166.508	56.8832	169.554
	NEQ128	NEQ128	1378	R	Uncharacterized protein of the AP superfamily				347	48	176	40.3055	157.337	108.316	160.2
	NEQ129	NEQ129	1716	O	Cysteine desulfurase activator SufB				297	0	13	0	13.8723	0	14.2425
	NEQ130	translation initiation factor 1A (aeIF-1A)	1179	J	Translation initiation factor 1 (IF-1)				109	9	24	24.3761	68.3518	66.1654	69.7265
	NEQ131	NEQ131	4318	J	Predicted RNA-binding protein of the translin family				185	88	132	137.175	221.244	364.808	225.241
	NEQ132	NEQ132						Yes	186	0	2	0	3.43421	0	3.51565
	NEQ133	cell division protein FtsZ	2201	D	Cell division GTPase				355	780	2072	630.489	1813.14	1668.13	1848.26
	NEQ134	NEQ134						Yes	286	0	43	0	46.7659	0	47.7008
	NEQ135	NEQ135						Yes	496	28	248	16.2167	155.767	43.0272	158.921
	NEQ136	NEQ136				Yes	Yes	Yes	256	0	24	0	29.4519	0	30.1556
	NEQ137	NEQ137				Yes	Yes	Yes	569	32	145	16.3212	79.3425	43.6444	80.912
	NEQ138	NEQ138				Yes		Yes	232	0	2	0	2.70746	0	2.78928
	NEQ139	NEQ139						Yes	365	0	6	0	5.02285	0	5.10086
	NEQ140	NEQ140				Yes		Yes	292	23	147	22.717	156.749	60.255	159.984
	NEQ141	thermosome subunit	1257	O	Chaperonin GroEL (HSP60 family)				540	1539	2275	823.029	1304.15	2186.75	1327.25
	NEQ143	transcriptional regulator, XRE family	1863	K	Predicted transcription factor, homolog of eukaryotic MBF1				148	2	37	4.01122	78.6311	10.6657	80.5401
	NEQ144	NEQ144	1165	L	DNA topoisomerase VI, subunit B				567	74	325	37.9235	178.637	101.591	182.316
	NEQ145	NEQ145						Yes	217	0	0	0	0	0	0
	NEQ146	LSU ribosomal protein L4P	4071	J	Ribosomal protein L4				268	108	302	115.703	349.028	306.141	355.069
	NEQ147	NEQ147	4214	S	Uncharacterized conserved protein				126	0	10	0	25.0102	0	25.7331
	NEQ148	NEQ148	1356	C	Radical SAM superfamily enzyme				444	0	48	0	33.6823	0	34.3484
	NEQ149	NEQ149	1039	F	Archaeal adenylate kinase				180	3	80	4.94717	138.485	13.1544	141.277
	NEQ150	DNA-binding TFAR19-related protein	4179	R	DNA-binding protein				97	19	39	56.8331	124.936	151.454	127.301
	NEQ151	NEQ151						Yes	100	0	0	0	0	0	0
	NEQ152	tRNA adenylyltransferase	4249	J	tRNA nucleotidyltransferase (CCA-adding enzyme)				392	26	49	19.2287	38.7806	51.3015	39.5013
	NEQ153	NEQ153						Yes	93	2	13	6.38345	44.3017	16.9734	45.4842
	NEQ154	NEQ154				Yes	Yes	Yes	126	0	0	0	0	0	0
	NEQ155	NEQ155	2044	R	Uncharacterized membrane protein, required for N-linked glycosylation			Yes	948	26	170	7.96569	55.9068	21.3693	57.0488
	NEQ156	DNA-directed RNA polymerase, subunit B'	1762	K	DNA-directed RNA polymerase subunit B				603	165	644	79.1925	331.796	211.175	338.082
	NEQ157	NEQ157	352	R	Predicted GTPase				319	27	120	24.5822	116.89	65.3451	119.149
	NEQ158	NEQ158	398	S	ASCH domain, predicted RNA-binding domain				193	0	15	0	24.6571	0	25.3054
	NEQ159	phospholipid-binding protein, PBP family	4702	R	Phospholipid-binding protein	Yes		Yes	179	100	134	161.904	233.357	432.427	238.039
	NEQ160	NEQ160						Yes	323	24	31	21.5433	29.5564	57.0371	30.0497
	NEQ161	NEQ161							55	0	0	0	0	0	0
	NEQ162	NEQ162	2642	R	Predicted permease, member of the PurR regulon	Yes	Yes	Yes	327	0	4	0	3.84177	0	3.95788
	NEQ163	NEQ163							101	0	0	0	0	0	0
	NEQ164	NEQ164					Yes	Yes	291	0	0	0	0	0	0
	NEQ165	NEQ165	910	J	Predicted RNA methylase				207	0	2	0	3.03444	0	3.12615
	NEQ166	NEQ166	4101	C	Archaeal/vacuolar-type H+-ATPase subunit D				198	7	64	10.0139	100.673	26.424	102.703
	NEQ168	protein translocase subunit secY/sec61 alpha	4169	U	Preprotein translocase subunit SecY			Yes	476	0	7	0	4.5337	0	4.6054
	NEQ169	NEQ169	1817	N	Type IV secretory pathway, VirB11 component, or related ATPase involved in archaeal flagella biosynthesis				618	182	381	85.4217	191.772	228.679	195.509
	NEQ170	replication factor C small subunit	469	L	ATPase involved in DNA replication HolB, small subunit				322	298	634	266.348	610.01	706.44	621.134
	NEQ171	NEQ171						Yes	355	0	0	0	0	0	0
	NEQ172	NEQ172	1381	M	Glycosyltransferase			Yes	268	0	6	0	7.09082	0	7.28185
	NEQ173	DNA-directed RNA polymerase, subunit B"	1762	K	DNA-directed RNA polymerase subunit B				493	147	554	85.9992	348.876	228.136	355.549
	NEQ174	NEQ174	1171	T	RecA-superfamily ATPase implicated in signal transduction				256	1163	2472	1309.28	2994.1	3477.98	3048.45
	NEQ175	NEQ175	2312	V	ABC-type antimicrobial peptide transport system, permease component			Yes	381	0	2	0	1.64863	0	1.69846
	NEQ176	SSU ribosomal protein S27AE	4183	J	Ribosomal protein S27AE				61	0	36	0	184.896	0	189.124
	NEQ177	Ser-tRNA(Thr) hydrolase / threonyl-tRNA synthetase	401	J	Threonyl-tRNA synthetase				633	494	1634	225.599	798.375	601.348	811.796
	NEQ178	LSU ribosomal protein L14E	4167	J	Ribosomal protein L14E/L6E/L27E				114	84	202	214.161	549.821	573.827	560
	NEQ179	LSU ribosomal protein L30E	1752	J	Ribosomal protein L30E				86	99	204	331.499	738.399	879.815	752.751
	NEQ180	NEQ180	1760	K	Transcription elongation factor				136	21	12	45.1302	27.6959	121.605	28.3092
	NEQ181	LSU ribosomal protein L15E	4209	J	Ribosomal protein L15E				190	36	153	54.6835	243.641	145.349	245.577
	NEQ182	DNA-directed RNA polymerase, subunit L	4111	K	DNA-directed RNA polymerase, subunit L				96	6	16	17.5994	52.1447	45.9951	53.3101
	NEQ183	LSU ribosomal protein L44E	4109	J	Ribosomal protein L44E				108	30	42	80.1078	121.132	211.216	123.449
	NEQ184	ribosomal RNA-processing protein RRP4	678	J	RNA-binding protein Rrp4 or related protein (contain S1 domain and KH domain)				198	28	206	41.4743	323.983	111.567	330.437
	NEQ185	aspartyl/glutamyl-tRNA(Asn/Gln) amidotransferase subunit B	1718	J	Asp-tRNAAsn/Glu-tRNAGln amidotransferase B subunit				449	112	243	72.2196	168.142	192.626	171.398
	NEQ186	Proteasome-activating nucleotidase	1306	O	ATP-dependent 26S proteasome regulatory subunit				369	80	430	62.7195	362.026	167.014	368.881
	NEQ187	SSU ribosomal protein S19E	1344	J	Ribosomal protein S19E (S16A)				162	66	160	117.621	306.058	313.779	311.712
	NEQ188	NEQ188							106	32	82	87.316	240.247	231.745	244.88
	NEQ189	NEQ189	626	R	Hemolysins or related protein containing CBS domains	Yes		Yes	354	0	21	0	18.5108	0	18.8964
	NEQ190	branched chain amino acid aminotransferase apoenzyme	2297	E	Branched-chain amino acid aminotransferase/4-amino-4-deoxychorismate lyase				298	247	791	240.392	821.162	642.474	835.28
	NEQ191	1-Cys peroxiredoxin	312	O	Peroxiredoxin				222	124	238	161.398	333.313	429.669	339.641
	NEQ192	prephenate dehydratase / prephenate dehydrogenase / chorismate mutase	245	E	Prephenate dehydrogenase				591	41	180	20.0914	94.7239	53.4055	96.5751
	NEQ193	NEQ193							136	6	23	13.0156	53.2937	35.4197	54.6042
	NEQ194	NEQ194				Yes	Yes	Yes	118	0	0	0	0	0	0
	NEQ195	NEQ195	1403	M	Glycosyltransferase				388	3	40	2.29508	32.3449	6.10255	33.0533
	NEQ196	NEQ196							89	0	0	0	0	0	0
	NEQ197	NEQ197						Yes	136	0	0	0	0	0	0
	NEQ198	NEQ198	1568	M	Small-conductance mechanosensitive channel			Yes	337	30	84	25.8579	77.6804	69.284	79.2897
	NEQ198a	conserved hypothetical protein							336	2	22	1.7453	20.3707	4.85969	20.7827
	NEQ199	NEQ199	1510	L	Single-stranded DNA-binding replication protein A (RPA), large (70 kD) subunit or related ssDNA-binding protein				243	11	39	13.189	49.8934	35.5166	50.8296
	NEQ200	NEQ200							180	2	5	3.06422	8.53496	7.72965	8.69315
	NEQ201	LSU ribosomal protein L12AE	4287	J	Ribosomal protein L12E/L44/L45/RPP1/RPP2				102	190	112	536.373	342.426	1424.19	349.434
	NEQ203	proteasome endopeptidase complex, beta component	970	O	20S proteasome, beta subunit				196	59	510	86.8682	811.832	231.838	829.219
	NEQ204	LSU ribosomal protein L22P	4098	J	Ribosomal protein L22				174	38	124	63.566	221.598	170.25	225.749
	NEQ205	tRNA splicing endonuclease	1701	J	tRNA splicing endonuclease				154	4	38	7.70988	76.7299	20.5003	78.2321
	NEQ205a	DNA-directed RNA polymerase, subunit K							70	33	107	135.757	474.95	360.305	484.161
	NEQ206	RNA-binding protein, containing PUA domain	985	J	Predicted RNA-binding protein (contains PUA domain)				142	0	0	0	0	0	0
	NEQ207	LSU ribosomal protein L13P	4242	J	Ribosomal protein L13				162	135	510	240.291	971.056	637.776	986.47
	NEQ208	arginyl-tRNA synthetase	487	J	Arginyl-tRNA synthetase				537	32	239	17.4573	138.761	46.8917	141.636
	NEQ209	NEQ209							711	20	95	8.07717	41.7198	21.4158	42.5704
	NEQ210	prolyl-tRNA synthetase	402	J	Prolyl-tRNA synthetase				537	75	293	40.2758	169.369	106.915	172.618
	NEQ211	alanyl-tRNA synthetase	1255	J	Alanyl-tRNA synthetase				499	50	180	29.049	112.501	77.7349	114.8
	NEQ212	NEQ212	721	V	Predicted nucleic acid-binding protein, consists of a PIN domain and a Zn-ribbon module				138	0	0	0	0	0	0
	NEQ213	NEQ213	419	F	HIT family hydrolase				188	0	6	0	10.1365	0	10.3986
	NEQ214	NEQ214	2079	M	S-layer domain				401	36	64	26.0673	49.8094	69.5688	50.8925
	NEQ215	NEQ215							224	23	73	29.7072	101.146	78.9645	102.999
	NEQ216	NEQ216							90	0	36	0	125.07	0	127.852
	NEQ217	NEQ217	2455	C	Archaeal/vacuolar-type Na+/H+-ATPase, subunit K	Yes	Yes	Yes	69	0	0	0	0	0	0
	NEQ218	NEQ218						Yes	166	0	0	0	0	0	0
	NEQ219	SSU ribosomal protein S27E	4108	J	Ribosomal protein S27E				65	37	12	165.696	58.3902	446.716	59.995
	NEQ220	translation elongation factor 1B (aEF-1B)	1988	J	Translation elongation factor EF-1beta				81	2	2	6.80938	7.75469	17.177	7.98906
	NEQ221	NEQ221							98	151	343	444.62	1093.03	1185.94	1116.36
	NEQ222	NEQ222				Yes	Yes	Yes	668	526	681	226.331	315.436	599.071	320.902
	NEQ223	agmatinase	1700	E	Arginase family enzyme				274	42	276	44.6208	314.797	120.232	321.384
	NEQ224	NEQ224							137	7	3	15.0608	6.87733	41.1205	7.08518
	NEQ225	NEQ225							262	72	236	79.5253	278.685	212.091	283.504
	NEQ226	NEQ226	4112	J	Diphthamide synthase subunit DPH2				296	2	18	1.86338	19.1812	4.70047	19.6229
	NEQ227	SSU ribosomal protein S14P	782	J	Ribosomal protein S14				69	33	37	137.829	166.855	364.74	170.014
	NEQ228	methyltransferase	33	J	Wybutosine (yW) biosynthesis enzyme, Trm5 transferase				297	57	133	55.4479	139.023	147.632	141.647
	NEQ229	transcriptional regulator, AsnC family	1580	K	Transcriptional regulator (IclR family)				138	17	51	35.9249	115.158	96.5714	117.521
	NEQ230	Isoleucyl-tRNA synthetase	807	J	Isoleucyl-tRNA synthetase				1016	566	1490	160.302	453.056	424.906	460.769
	NEQ231	DNA-directed RNA polymerase, subunit E''	4077	K	DNA-directed RNA polymerase, subunit E''				65	0	7	0	33.5442	0	34.1858
	NEQ232	NEQ232	2742	R	Uncharacterized conserved protein, DUF58 family, contains vWF domain			Yes	301	2	20	1.97229	20.7268	5.24427	21.1488
	NEQ233	NEQ233	9421	S	Uncharacterized conserved protein				174	5	38	8.46721	68.2649	23.1483	69.736
	NEQ234	NEQ234	434	R	MoxR-like ATPase				300	25	138	24.2885	143.204	64.9364	146.099
	NEQ235	NEQ235	4149	J	NMD protein affecting ribosome stability and mRNA decay				237	1	10	1.23718	13.153	3.44485	13.4572
	NEQ236	NEQ236				Yes	Yes	Yes	336	547	1243	471.82	1148.82	1262.74	1170.77
	NEQ237	NEQ237						Yes	195	4	0	6.05171	0	16.4686	0
	NEQ238	NEQ238	109	J	Methylase of polypeptide chain release factors				175	0	0	0	0	0	0
	NEQ239	leucyl-tRNA synthetase	809	J	Leucyl-tRNA synthetase				977	551	1981	162.777	628.41	433.495	639.87
	NEQ240	DNA polymerase II small subunit	4455	L	Archaeal DNA polymerase II, small subunit/DNA polymerase delta, subunit B				526	7	71	3.85641	41.7761	10.2509	42.5369
	NEQ241	LSU ribosomal protein L6P	4090	J	Ribosomal protein L6P				192	82	237	123.155	383.763	327.535	391.11
	NEQ242	SSU ribosomal protein S7P	4254	J	Ribosomal protein S7				198	113	260	165.094	406.366	439.58	413.115
	NEQ243	NEQ243						Yes	220	0	0	0	0	0	0
	NEQ244	peptidyl-tRNA hydrolase	4228	J	Peptidyl-tRNA hydrolase				115	0	2	0	5.462	0	5.62707
	NEQ245	glutamyl-tRNA(Gln) amidotransferase subunit E	1719	J	Archaeal Glu-tRNAGln amidotransferase subunit E (contains GAD domain)				270	39	163	42.0105	188.149	113.043	192.145
	NEQ246	NEQ246				Yes	Yes	Yes	216	0	68	0	98.306	0	100.413
	NEQ247	SSU ribosomal protein S4P	4239	J	Ribosomal protein S4 or related protein				180	93	109	149.581	187.566	398.425	190.958
	NEQ248	ribosomal RNA-processing protein RRP41/SKI6	1575	J	Ribonuclease PH				233	40	241	49.7157	321.283	132.943	327.288
	NEQ249	NEQ249						Yes	178	0	5	0	8.91166	0	9.14595
	NEQ250	NEQ250						Yes	170	0	0	0	0	0	0
	NEQ252	valyl-tRNA synthetase	808	J	Valyl-tRNA synthetase				751	268	535	103.277	221.554	275.406	225.876
	NEQ253	NEQ253						Yes	154	0	0	0	0	0	0
	NEQ254	NEQ254						Yes	380	16	20	12.0627	16.1659	31.8655	16.3854
	NEQ255	NEQ255				Yes		Yes	178	4	14	6.62968	24.5643	18.0415	25.097
	NEQ256	NEQ256	368	L	ATPase involved in DNA repair, SbcC				786	21	108	7.76444	42.9861	20.7337	43.973
	NEQ257	LSU ribosomal protein L24P	4094	J	Ribosomal protein L24				140	18	41	37.9054	90.4872	103.417	92.0177
	NEQ258	NEQ258	2155	R	Protein implicated in RNA metabolism, contains PRC-barrel domain				85	108	264	366.198	965.714	975.51	984.362
	NEQ259	NEQ259					Yes		686	42	32	17.5322	14.5371	46.1656	14.8384
	NEQ260	NEQ260						Yes	129	0	0	0	0	0	0
	NEQ261	NEQ261	1701	J	tRNA splicing endonuclease				153	12	34	22.8874	69.5072	61.5673	71.1063
	NEQ262	LSU ribosomal protein L29P	785	J	Ribosomal protein L29				63	0	0	0	0	0	0
	NEQ263	NEQ263	865	C	Archaeal/vacuolar-type H+-ATPase subunit B				416	114	444	79.1819	331.745	210.736	338.126
	NEQ264	translation initiation factor 1 (eIF-1/SUI1)	4223	J	Translation initiation factor 1 (eIF-1/SUI1)				105	45	55	123.495	161.603	325.431	164.349
	NEQ265	NEQ265				Yes			2197	56	266	7.3781	37.8204	19.6958	38.6308
	NEQ266	NEQ266				Yes	Yes	Yes	195	0	9	0	14.4298	0	14.7312
	NEQ267	NEQ267	1811	N	Flp pilus assembly protein TadC			Yes	346	36	104	29.9781	93.8661	79.467	95.8278
	NEQ268	NEQ268	1812	N	Flp pilus assembly protein TadC			Yes	293	85	139	83.5999	147.124	221.197	149.9
	NEQ270	translation initiation factor 2 subunit gamma (aeIF-2g)	1563	J	Translation initiation factor 2, gamma subunit (eIF-2gamma; GTPase)				396	77	261	56.5117	205.692	151.714	210.011
	NEQ271	NEQ271				Yes	Yes		367	2	24	1.59788	20.5122	4.4492	20.972
	NEQ273	NEQ273						Yes	180	0	0	0	0	0	0
	NEQ274	SSU ribosomal protein S8P	4091	J	Ribosomal protein S8				129	44	260	98.1898	620.715	258.978	629.736
	NEQ275	NEQ275							374	19	71	14.6742	59.1442	39.1032	60.3661
	NEQ276	Transcription initiation factor IIB (TFIIB)	1981	K	Transcription initiation factor TFIIIB, Brf1 subunit/Transcription initiation factor TFIIB				315	97	201	88.7536	197.898	235.787	201.534
	NEQ277	NEQ277	2263	D	Predicted cell division protein, SepF homolog				125	150	395	340.369	969.958	886.779	983.93
	NEQ278	NEQ278				Yes	Yes	Yes	286	12	32	12.122	34.8872	32.0919	35.6033
	NEQ279	NEQ279							164	98	204	172.986	385.296	461.616	392.083
	NEQ280	NEQ280							232	13	18	16.1918	24.1608	43.1977	24.6348
	NEQ281	NEQ281	1937	R	Archaeal serine protease	Yes	Yes	Yes	475	202	744	122.854	486.379	327.094	495.612
	NEQ282	replicative DNA helicase Mcm	439	L	Predicted ATPase involved in replication control, Cdc46/Mcm family				657	13	103	5.7552	48.761	15.3551	49.7308
	NEQ283	NEQ283	39	R	Predicted PP-loop superfamily ATPase				268	13	51	14.0033	59.0438	37.4964	60.1191
	NEQ284	NEQ284							170	0	2	0	3.75743	0	3.84653
	NEQ284a	Ribosome biogenesis protein Nop10							68	0	12	0	54.8132	0	55.7888
	NEQ285	NEQ285	1814	S	Uncharacterized conserved membrane protein			Yes	606	0	5	0	2.60884	0	2.68083
	NEQ285a	threonyl-tRNA synthetase							130	0	0	0	0	0	0
	NEQ288	archaeal histone	2144	L	Histones H3 and H4				82	237	650	837.406	2455.03	2244.85	2499.63
	NEQ288a	hypothetical protein							114	0	0	0	0	0	0
	NEQ288b	conserved hypothetical protein							68	0	0	0	0	0	0
	NEQ289	NEQ289						Yes	119	0	17	0	44.5178	0	45.4741
	NEQ290	NEQ290						Yes	102	0	0	0	0	0	0
	NEQ291	NEQ291						Yes	1390	15	186	3.07164	41.814	8.05673	42.6883
	NEQ292	NEQ292							75	0	17	0	70.2663	0	71.7082
	NEQ293	NEQ293	4252	J	tRNA pseudouridine synthase D				374	5	26	3.94897	21.7168	10.6969	22.1679
	NEQ294	NEQ294	35	R	Predicted ATPase of PP-loop superfamily				376	43	75	32.8866	61.6022	87.507	62.6664
	NEQ294a	conserved hypothetical protein							61	43	75	202.711	379.712	539.387	386.272
	NEQ295	NEQ295	973	J	tRNA or rRNA cytosine-C5-methylase				290	42	120	41.8709	129.026	111.423	131.727
	NEQ296	NEQ296						Yes	152	0	0	0	0	0	0
	NEQ297	LSU ribosomal protein L34E	4168	J	Ribosomal protein L34E				83	12	5	41.7263	17.8945	110.909	17.8945
	NEQ298	NEQ298	5748	S	Uncharacterized conserved protein				229	0	24	0	32.9754	0	33.8119
	NEQ299	NEQ299	187	R	Predicted ATPase, RNase L inhibitor (RLI) homolog				574	15	156	7.65202	84.9739	20.5359	86.847
	NEQ300	NEQ300				Yes	Yes		941	9842	21771	3005.59	7145.48	7948.23	7264.57
	NEQ301	NEQ301							96	20	92	60.2601	298.132	160.561	303.859
	NEQ302	glutamyl-tRNA synthetase	4302	J	Glutamyl- or glutaminyl-tRNA synthetase				562	70	192	36.0189	106.331	95.6097	108.392
	NEQ303	LSU ribosomal protein L35AE	4304	J	Ribosomal protein L35AE/L33A				85	29	43	98.0016	155.226	258.302	157.3
	NEQ304	NEQ304							65	12	16	53.2256	77.0137	142.04	78.735
	NEQ305	NEQ305	991	O	Prefoldin, molecular chaperone implicated in de novo protein folding, alpha subunit				147	0	57	0	121.078	0	123.736
	NEQ306	3-oxoacyl-[acyl-carrier-protein] reductase	1259	I	Short-chain alcohol dehydrogenase				222	25	128	32.7734	180.124	88.119	183.83
	NEQ307	nucleoside diphosphate kinase	4313	F	Nucleoside diphosphate kinase				175	84	232	138.249	412.258	367.458	420.515
	NEQ308	seryl-tRNA synthetase	403	J	Seryl-tRNA synthetase				484	328	998	195.552	640.712	519.245	653.143
	NEQ309	NEQ309							137	0	8	0	18.2076	0	18.5813
	NEQ310	NEQ310	2285	S	Uncharacterized conserved protein				142	9	75	18.3175	164.621	48.429	168.107
	NEQ311	LSU ribosomal protein L30P	4086	J	Ribosomal protein L30				155	65	191	120.774	383.132	319.819	390.68
	NEQ312	NEQ312				Yes		Yes	161	0	3	0	5.95121	0	6.09233
	NEQ313	SSU processome protein Utp24	4312	R	Uncharacterized protein of PilT N-term./Vapc superfamily				133	0	7	0	16.6497	0	17.106
	NEQ314	NEQ314	2155	R	Protein implicated in RNA metabolism, contains PRC-barrel domain				82	72	121	253.88	459.792	676.183	469.204
	NEQ315	NEQ315	1311	O	Periplasmic serine protease (ClpP class)			Yes	256	13	72	14.8524	87.72	39.773	89.5719
	NEQ316	dCTP deaminase	4048	F	Deoxycytidine deaminase				198	51	158	74.5143	247.459	198.811	251.989
	NEQ317	LSU ribosomal protein L15P	779	J	Ribosomal protein L15				138	32	93	66.7375	209.564	176.847	213.769
	NEQ318	Reverse gyrase	1526	L	Reverse gyrase				701	76	238	31.287	105.637	82.9503	107.679
	NEQ319	LSU ribosomal protein L7AE	1751	J	Ribosomal protein HS6-type (S12/L30/L7a)				125	201	933	463.204	2300.58	1232.06	2337.13
	NEQ320	SSU ribosomal protein S17E	1885	J	Ribosomal protein S17E				72	12	23	48.6859	100.119	130.453	102.358
	NEQ321	NEQ321	4265	R	C4-type Zn-finger protein				146	0	3	0	6.45339	0	6.64843
	NEQ322	NEQ322							75	259	69	990.745	286.855	2617.45	292.796
	NEQ323	translation initiation factor 2 subunit beta (aeIF-2b)	1640	J	Translation initiation factor 2, beta subunit (eIF-2beta)/eIF-5 N-terminal domain				139	8	39	16.7028	86.9865	44.6648	88.5963
	NEQ324	NEQ324	1527	L	Topoisomerase IA				172	0	8	0	14.3109	0	14.5868
	NEQ325	NEQ325	4156	J	Wybutosine (yW) biosynthesis enzyme				209	0	30	0	44.7656	0	45.7183
	NEQ326	SSU ribosomal protein S17P	4096	J	Ribosomal protein S17				113	39	84	99.4535	231.026	263.69	235.642
	NEQ327	NEQ327							159	0	0	0	0	0	0
	NEQ328	transcriptional regulator, AsnC family	1117	K	Lrp/AsnC family C-terminal domain				78	2	0	7.07128	0	17.8377	0
	NEQ329	NEQ329	4048	F	Deoxycytidine deaminase				165	51	52	89.0783	98.2818	236.543	100.293
	NEQ330	NEQ330	9607	Q	Predicted dithiol-disulfide isomerase involved in polyketide biosynthesis	Yes	Yes	Yes	313	170	478	157.762	474.037	423.26	482.808
	NEQ331	NEQ331							89	15	21	49.7023	72.8744	135.464	74.153
	NEQ332	NEQ332						Yes	280	9	34	9.35184	37.9959	24.9917	38.8084
	NEQ333	NEQ333	4449	J	Pseudouridylate synthase	Yes			209	0	3	0	4.55899	0	4.67688
	NEQ334	NEQ334	4130	J	Predicted RNA-binding protein				172	69	56	115.474	101.846	305.634	104.083
	NEQ335	NEQ335						Yes	181	0	0	0	0	0	0
	NEQ336	NEQ336							274	0	17	0	19.4974	0	19.968
	NEQ337	NEQ337	978	J	tRNA(1-methyladenosine) methyltransferase				193	0	18	0	29.1312	0	29.7501
	NEQ338	DNA-directed RNA polymerase, subunit N	4244	K	DNA-directed RNA polymerase, subunit N (RpoN/RPB10)				65	13	45	57.7366	216.988	154.601	222.035
	NEQ339	NEQ339	614	R	Zn-dependent protease			Yes	157	0	0	0	0	0	0
	NEQ340	NEQ340	2292	R	Predicted phosphatase				189	3	31	4.71159	51.0125	12.528	52.0056
	NEQ340a	LSU ribosomal protein L24E							50	0	0	0	0	0	0
	NEQ341	DNA primase (EC 2.7.7.-)	4281	L	DNA primase (bacterial type)				371	163	239	127.236	200.51	340.099	204.456
	NEQ342	rRNA biogenesis protein Nop56/Nop58	1923	J	Protein implicated in ribosomal biogenesis, Nop56p homolog				341	175	375	148.535	341.624	396.661	348.191
	NEQ343	NEQ343	769	R	Putative intracellular protease/amidase				172	11	89	18.836	161.391	51.5817	164.798
	NEQ344	heat shock protein Hsp20	1832	O	Molecular chaperone (HSP20 family)				136	184	548	389.999	1252.55	1030.91	1277.08
	NEQ345	NEQ345	4889	F	Oxygen-sensitive ribonucleoside-triphosphate reductase				636	34	203	15.4576	99.7941	41.3197	101.905
	NEQ345a	Endonuclease V	929	L	Deoxyinosine 3'endonuclease (endonuclease V)				299	0	0	0	0	0	0
	NEQ346	LSU ribosomal protein LX	4175	J	Ribosomal protein L20A (L18A)				78	26	36	96.6831	144.598	257.474	147.905
	NEQ347	NEQ347	1728	R	Predicted dioxygenase				266	59	141	64.1145	164.471	170.975	167.464
	NEQ348	archaeal histone	2144	L	Histones H3 and H4				75	1845	2317	7010.62	9432.95	18292.1	9539.98
	NEQ349	Lon-B peptidase. Serine peptidase. MEROPS family S16	2160	O	Predicted ATP-dependent protease			Yes	600	41	234	19.6316	121.714	52.1163	124.261
	NEQ350	NEQ350	1845	R	Predicted metal-sulfur cluster biosynthetic enzyme				103	0	0	0	0	0	0
	NEQ351	NEQ351	17	R	Predicted transcriptional regulator				92	0	27	0	91.3273	0	93.0581
	NEQ352	NEQ352	2177	S	Predicted membrane protein			Yes	209	0	0	0	0	0	0
	NEQ353	NEQ353	3450	R	Predicted surface protease of transglutaminase family				594	17	68	8.25814	35.719	21.8259	36.4692
	NEQ354	NEQ354							81	0	0	0	0	0	0
	NEQ355	NEQ355	4479	K	Predicted transcriptional regulator containing an HTH domain fused to a Zn-ribbon				91	0	2	0	6.90252	0	7.11114
	NEQ356	NEQ356							139	8	33	16.7028	74.3249	44.6648	75.9892
	NEQ357	NEQ357	2261	R	Protein containing OB-fold-like and PCI domains				144	0	0	0	0	0	0
	NEQ358	putative phosphoesterase	1150	R	Predicted ICC-like phosphoesterase				239	0	0	0	0	0	0
	NEQ359	SSU ribosomal protein S28E	4314	J	Ribosomal protein S28E/S33				88	153	213	501.79	751.575	1330.83	765.752
	NEQ360	aspartyl/glutamyl-tRNA(Asn/Gln) amidotransferase subunit A	1717	J	Asp-tRNAAsn/Glu-tRNAGln amidotransferase A subunit or related amidase				432	73	348	48.8857	252.076	130.114	257.738
	NEQ361	LSU ribosomal protein L2P	4067	J	Ribosomal protein L2	Yes			238	84	261	101.877	340.394	270.634	346.671
	NEQ362	NEQ362	1204	R	Predicted nucleotidyltransferase				256	5	34	5.52251	41.4458	14.5307	42.2528
	NEQ363	nucleoid protein Alba	1753	K	Archaeal DNA-binding protein				90	216	499	690.318	1723.97	1830.69	1757.15
	NEQ364	LSU ribosomal protein L31E	4473	J	Ribosomal protein L31E				79	20	58	72.6113	228.614	190.182	233.126
	NEQ365	NEQ365				Yes			390	100	207	73.9597	163.424	196.584	166.035
	NEQ365a	hypothetical protein							79	0	0	0	0	0	0
	NEQ366	Ras superfamily GTP-binding protein YlqF	350	R	Predicted GTPase				228	6	66	7.7637	89.766	21.1275	91.4879
	NEQ367	NEQ367	972	H	Nicotinamide mononucleotide adenylyltransferase				195	0	0	0	0	0	0
	NEQ368	NEQ368	6583	L	Endonuclease IV				293	531	1925	522.687	2031.74	1390.3	2066.31
	NEQ369	NEQ369	877	K	DNA or RNA helicase of superfamily II				540	4	27	2.04281	15.5811	5.1531	15.8971
	NEQ370	DNA-directed RNA polymerase, subunit E'	675	K	DNA-directed RNA polymerase, subunit E'				181	99	154	158.226	264.289	420.986	269.275
	NEQ371	NEQ371	1159	S	Uncharacterized archaeal coiled-coil protein				260	126	387	140.132	464.07	373.616	473.594
	NEQ372	NEQ372	905	L	Uracil-DNA glycosylase				198	3	23	4.49743	36.0365	11.9585	36.6683
	NEQ373	NEQ373	349	C	Ferredoxin				75	39	105	149.234	431.835	395.159	438.787
	NEQ375	SSU ribosomal protein S3AE	4186	J	Ribosomal protein S3AE				227	81	408	103.137	556.377	274.794	565.62
	NEQ376	NEQ376				Yes		Yes	175	0	6	0	10.6342	0	10.8293
	NEQ376a	preprotein translocase subunit SecE						Yes	54	0	0	0	0	0	0
	NEQ377	DNA-directed RNA polymerase, subunit M	579	K	DNA-directed RNA polymerase, subunit M/Transcription elongation factor TFIIS				106	7	46	18.9379	135.65	49.9848	138.674
	NEQ378	NEQ378	497	R	Zn-dependent hydrolase of the beta-lactamase fold				215	139	389	186.545	561.244	495.493	571.562
	NEQ379	LSU ribosomal protein L19E	4089	J	Ribosomal protein L19E				147	33	86	65.0265	180.519	173.854	183.512
	NEQ380	NEQ380					Yes	Yes	505	19	59	10.9438	36.5179	29.384	37.2875
	NEQ381	NEQ381	952	O	Pyruvate-formate lyase-activating enzyme				245	27	281	31.9775	357.734	85.3038	365.304
	NEQ382	NEQ382	4174	C	Wybutosine (yW) biosynthesis enzyme, Fe-S oxidoreductase				327	56	196	49.2712	186.53	130.732	190.305
	NEQ383	NEQ383	397	L	DNA repair exonuclease, SbcD				361	2	82	1.64449	71.2151	4.37265	72.8961
	NEQ384	NEQ384	1018	J	rRNA methylase				232	26	91	32.5055	122.428	86.5647	125.011
	NEQ385	NEQ385	1341	O	Predicted prefoldin, molecular chaperone implicated in de novo protein folding				121	44	196	105.984	504.628	282.962	514.767
	NEQ386	NEQ386	2737	S	NifX family protein				118	111	384	273	1003.4	729.442	1018.76
	NEQ387	NEQ387	872	L	ERCC4-like helicase				667	10	79	4.37083	37.2379	11.6746	38.1134
	NEQ388	SSU ribosomal protein S5P	4087	J	Ribosomal protein S5				231	136	423	170.558	564.204	454.805	572.796
	NEQ389	tyrosyl-tRNA synthetase	1886	J	Tyrosyl-tRNA synthetase				376	142	338	108.944	279.909	288.982	285.613
	NEQ391	NEQ391				Yes	Yes	Yes	1012	6	43	1.74913	13.2658	4.75996	13.5431
	NEQ392	NEQ392						Yes	160	0	0	0	0	0	0
	NEQ392a	LSU ribosomal protein L41E							35	0	0	0	0	0	0
	NEQ393	translation initiation factor 5A (eIF-5A)	4277	J	Translation elongation factor P (EF-P)/translation initiation factor 5A (eIF-5A)				147	117	99	231.287	211.556	615.823	216.444
	NEQ395	DNA primase large subunit	3013	L	Eukaryotic-type DNA primase, large subunit				393	6	47	4.40622	37.3299	11.7118	38.1503
	NEQ396	glutamyl-tRNA(Gln) amidotransferase subunit E	1719	J	Archaeal Glu-tRNAGln amidotransferase subunit E (contains GAD domain)				328	16	82	14.2739	77.8223	38.5097	79.3018
	NEQ397	LSU ribosomal protein L21E	4129	J	Ribosomal protein L21E				98	19	19	56.2531	59.5987	149.908	60.4693
	NEQ398	NEQ398	459	L	Predicted EndoIII-related endonuclease				212	3	8	4.20043	11.6107	11.1688	11.8346
	NEQ399	methionine aminopeptidase, type II	1001	J	Methionine aminopeptidase				284	11	91	11.2364	100.094	29.8683	102.284
	NEQ399a	DNA-directed RNA polymerase, subunit P							45	11	16	71.2208	112.731	191.79	115.722
	NEQ401	NEQ401	438	R	AAA family ATPase				330	27	167	23.7827	157.682	63.7799	160.854
	NEQ402	NEQ402	4142	O	Deoxyhypusine synthase				307	26	189	24.4723	191.953	65.2891	195.856
	NEQ403	NEQ403	2900	R	Uncharacterized protein containing a von Willebrand factor type A (vWA) domain				216	0	5	0	7.27002	0	7.48974
	NEQ404	NEQ404						Yes	1042	4	15	1.13946	4.47107	3.0298	4.56575
	NEQ405	translation initiation factor 2 subunit alpha (aeIF-2a)	4107	J	Translation initiation factor 2, alpha subunit (eIF-2alpha)				253	84	242	95.8364	297.799	254.589	303.742
	NEQ406	NEQ406	1111	G	Phosphoenolpyruvate synthase/pyruvate phosphate dikinase				296	4	82	3.98677	86.3038	10.8493	88.1299
	NEQ407	NEQ407					Yes	Yes	200	0	0	0	0	0	0
	NEQ408	NEQ408							158	27	83	49.9164	163.98	134.568	167.449
	NEQ409	NEQ409	557	R	Lhr-like helicase				260	0	19	0	22.6809	0	23.1112
	NEQ410	NEQ410	4138	C	Archaeal/vacuolar-type H+-ATPase subunit I			Yes	462	0	19	0	12.8125	0	13.071
	NEQ411	DNA-directed RNA polymerase, subunit F	1016	K	DNA-directed RNA polymerase, subunit F (rpoF)				109	34	102	89.8733	292.149	238.879	298.219
	NEQ412	NEQ412	4322	E	Leucyl aminopeptidase				443	269	825	175.293	575.122	466.431	584.641
	NEQ413	NEQ413				Yes		Yes	96	0	2	0	6.65379	0	6.81157
	NEQ414	NEQ414	1937	R	Archaeal serine protease	Yes			232	28	118	34.9425	157.283	93.1994	159.898
	NEQ415	NEQ415	6946	S	Uncharacterized conserved membrane protein			Yes	193	0	0	0	0	0	0
	NEQ416	NEQ416							112	9	41	23.7555	114.116	64.1506	116.503
	NEQ417	glycyl-tRNA synthetase	405	J	Glycyl-tRNA synthetase (class II)				512	127	562	72.163	338.03	193.993	343.144
	NEQ418	NEQ418							421	0	0	0	0	0	0
	NEQ419	NEQ419	551	L	DNA replication initiation complex subunit, GINS family				179	15	75	24.0876	129.583	63.6092	131.84
	NEQ420	DNA polymerase II large subunit	4447	L	Archaeal DNA polymerase II, large subunit			Yes	1243	22	110	5.08375	27.6	13.4227	28.1828
	NEQ421	NEQ421	922	V	ABC-type antimicrobial peptide transport system, ATPase component				230	6	0	7.52888	0	20.0118	0
	NEQ422	NEQ422	4161	J	Diphthamide biosynthesis methyltransferase				217	2	13	2.54175	18.7022	6.41169	19.0954
	NEQ423	NEQ423	38	H	Thiamine biosynthesis ATP pyrophosphatase				433	6	94	3.91866	67.9642	10.0721	69.4529
	NEQ424	NEQ424	919	L	Holliday junction resolvase - archaeal type				125	0	2	0	5.02504	0	5.17691
	NEQ425	NEQ425	1818	N	Type IV secretory pathway, VirB11 component, or related ATPase involved in archaeal flagella biosynthesis				714	62	275	25.1035	120.038	66.8819	122.473
	NEQ426	NEQ426	415	L	RecA/RadA recombinase				325	430	1389	380.583	1326.55	1007.69	1351.72
	NEQ427	DNA-directed RNA polymerase, subunit A"	4256	K	DNA-directed RNA polymerase subunit A''				374	63	253	48.8856	209.675	131.231	213.421
	NEQ427a	LSU ribosomal protein L39E							58	4	20	19.6204	106.41	52.1413	108.208
	NEQ428	NEQ428	1346	J	Predicted RNA-binding protein containing KH domain, possibly ribosomal protein				104	6	3	17.0204	8.56872	46.318	8.5687
	NEQ429	NEQ429							151	140	138	267.783	284.174	712.51	289.737
	NEQ430	replication factor C large subunit	470	L	ATPase involved in DNA replication HolB, large subunit				430	86	237	57.7987	171.028	154.405	174.172
	NEQ431	NEQ431	928	L	Endonuclease V homolog				198	0	14	0	22.3946	0	22.9979
	NEQ432	NEQ432	1739	U	Signal peptidase I			Yes	196	15	71	22.2836	112.992	59.8018	115.275
	NEQ432a	nucleic acid-binding protein w/ Zn finger motif							46	0	0	0	0	0	0
	NEQ433	LSU ribosomal protein L3P	4070	J	Ribosomal protein L3				321	290	599	261.328	580.052	697.736	591.02
	NEQ434	Reverse gyrase	1526	L	Reverse gyrase				575	70	257	35.2274	139.45	94.1516	142.422
	NEQ435	NEQ435	4219	R	Possible nuclease of RNase H fold, RuvC/YqgF family				240	0	0	0	0	0	0
	NEQ436	NEQ436	3055	U	Preprotein translocase subunit SecD			Yes	465	6	97	3.69426	65.3019	9.58021	66.7535
	NEQ437	protein translocase subunit secF	3054	U	Preprotein translocase subunit SecF	Yes	Yes	Yes	251	9	89	9.88852	109.887	24.9443	112.041
	NEQ438	NEQ438	1695	K	Predicted RNA-binding protein homologous to eukaryotic snRNP				332	5	10	4.15331	9.40532	10.4769	9.6167
	NEQ440	NEQ440	47	L	Predicted DNA modification methylase				295	0	44	0	46.5732	0	47.5566
	NEQ441	NEQ441	1336	S	Uncharacterized conserved protein				180	20	60	32.1387	103.105	85.6325	104.843
	NEQ442	NEQ442							775	257	295	96.2499	118.879	257.662	121.382
	NEQ443	NEQ443							189	0	22	0	36.3327	0	37.1053
	NEQ444	NEQ444				Yes	Yes	Yes	249	71	141	81.8524	176.52	216.66	180.175
	NEQ445	NEQ445				Yes		Yes	190	0	7	0	11.6548	0	11.9742
	NEQ446	SSU ribosomal protein S9P	4243	J	Ribosomal protein S9				136	145	371	307.041	846.866	816.094	862.647
	NEQ447	NEQ447					Yes	Yes	149	0	0	0	0	0	0
	NEQ448	NEQ448					Yes	Yes	125	7	41	16.5067	102.282	45.068	104.283
	NEQ449	NEQ449							164	334	568	588.417	1065.53	1567.19	1081.63
	NEQ450	LSU ribosomal protein L10AE	4113	J	Ribosomal protein L16				186	84	236	130.167	393.31	346.376	400.416
	NEQ451	NEQ451	458	R	Predicted Zn-dependent protease				170	21	59	35.6515	108.323	94.7619	110.666
	NEQ452	DNA-directed RNA polymerase, subunit D	4241	K	DNA-directed RNA polymerase subunit D				227	130	139	165.683	191.277	443.327	195.328
	NEQ453	NEQ453	1688	R	Predicted hydrocarbon binding protein, contains 4VR domain				243	0	16	0	20.6223	0	21.0748
	NEQ454	tRNA pseudouridine synthase B	987	J	Pseudouridine synthase				348	34	157	28.2105	140.712	75.0902	143.55
	NEQ455	NEQ455	4469	S	Predicted membrane protein	Yes		Yes	270	0	0	0	0	0	0
	NEQ456	NEQ456	891	L	Mg-dependent DNase				246	76	325	89.0402	410.643	236.215	418.691
	NEQ457	methionyl-tRNA synthetase	810	J	Methionyl-tRNA synthetase				776	64	273	23.8628	109.446	63.5724	111.631
	NEQ458	NEQ458				Yes		Yes	312	48	124	44.6362	123.713	119.48	126.131
	NEQ459	NEQ459	1218	O	Thiol-disulfide isomerase or thioredoxin				239	151	443	181.511	576.419	480.729	587.573
	NEQ460	NEQ460	1180	T	Serine/threonine protein kinase involved in cell cycle control				250	16	55	18.559	68.9071	49.776	70.5001
	NEQ461	NEQ461	1711	C	Inorganic pyrophosphatase				160	383	1055	688.52	2037.32	1826.55	2071.86
	NEQ462	NEQ462				Yes	Yes	Yes	678	84	39	35.7557	17.9574	95.4199	18.335
	NEQ463	GTP-binding conserved hypothetical protein TIGR00650	357	J	Predicted GTPase, probable translation factor				397	72	244	52.4644	190.498	140.106	193.937
	NEQ464	NEQ464	1181	T	RIO-like serine/threonine protein kinase fused to N-terminal HTH domain				280	36	145	36.9692	161.19	97.8642	164.284
	NEQ466	NEQ466	546	J	mRNA degradation ribonuclease J1/J2 (metallo-beta-lactamase superfamily)				444	13	75	8.42132	52.455	22.2998	53.4286
	NEQ467	SSU ribosomal protein S13P	1722	J	Ribosomal protein S13				153	29	110	55.2902	226.048	148.671	231.352
	NEQ468	NEQ468				Yes	Yes	Yes	398	51	212	37.1848	165.217	99.3082	168.233
	NEQ469	SSU ribosomal protein S8E	4154	J	Ribosomal protein S8E				127	24	112	54.5684	274.19	144.754	279.625
	NEQ470	NEQ470						Yes	140	0	0	0	0	0	0
	NEQ471	NEQ471						Yes	158	4	28	6.98177	55.132	17.6119	56.2121
	NEQ472	NEQ472	1145	R	Icc family phosphoesterase				206	30	77	42.0477	116.133	111.585	118.315
	NEQ473	cell division protein FtsZ	2201	D	Cell division GTPase				354	74	488	60.8608	427.859	163.247	435.98
	NEQ474	NEQ474							171	0	9	0	16.2312	0	16.5642
	NEQ475	NEQ475	1308	O	ATPase of the AAA+ class				826	781	1585	273.042	596.25	726.067	607.71
	NEQ476	NEQ476							283	118	158	120.775	173.491	322.21	176.807
	NEQ477	NEQ477				Yes	Yes	Yes	117	0	23	0	61.0848	0	62.2516
	NEQ478	SSU ribosomal protein S4E	4093	J	Ribosomal protein S4E				234	84	412	103.153	545.951	273.377	555.91
	NEQ479	phenylalanyl-tRNA synthetase beta subunit	412	J	Phenylalanyl-tRNA synthetase beta subunit				507	331	976	188.609	598.406	501.551	610.03
	NEQ480	SSU ribosomal protein S19P	4099	J	Ribosomal protein S19				140	89	141	183.662	311.887	489.236	317.236
	NEQ481	SSU ribosomal protein S3P	4097	J	Ribosomal protein S3				236	107	485	130.521	624.786	345.664	630.81
	NEQ482	Transcription factor IIE (TFIIE), alpha subunit	4270	K	Transcription initiation factor IIE, alpha subunit				139	6	0	12.4579	0	33.1131	0
	NEQ483	NEQ483						Yes	101	0	0	0	0	0	0
	NEQ484	NEQ484							153	34	18	65.3796	37.0739	176.477	37.9411
	NEQ485	NEQ485							170	79	153	134.41	280.212	359.226	285.867
	NEQ486	NEQ486	2881	P	Ca2+/Na+ antiporter	Yes		Yes	308	0	0	0	0	0	0
	NEQ487	SSU ribosomal protein S15P	4185	J	Ribosomal protein S15P				154	41	71	76.6469	142.655	203.482	145.266
	NEQ489	LSU ribosomal protein L18AE	780	J	Ribosomal protein L18E				118	32	151	78.375	397.904	208.638	405.794
	NEQ489a	predicted Zn-ribbon RNA-binding protein							53	0	37	0	217.667	0	222.211
	NEQ490	NEQ490	4347	Q	SAM-dependent methyltransferase			Yes	468	0	0	0	0	0	0
	NEQ491	thioredoxin reductase (NADPH)	1296	O	Thioredoxin reductase				313	8	79	7.38496	78.776	19.2758	80.3507
	NEQ492	NEQ492				Yes	Yes		229	121	116	152.681	157.093	407.606	160.232
	NEQ493	NEQ493	1183	L	Subunit of KEOPS complex, contains a domain with ASKHA fold and RIO-type kinase (AP-endonuclease activity)				314	6	52	5.40376	51.8278	13.8892	53.0177
	NEQ494	NEQ494	946	O	Pyruvate-formate lyase-activating enzyme				349	125	423	103.575	376.988	276.579	384.263
	NEQ495	NEQ495	1951	R	Predicted P-loop ATPase fused to an acetyltransferase				494	41	152	23.9366	95.4039	63.623	97.1233
	NEQ497	NEQ497							167	2	26	3.51151	48.4696	9.77759	49.4461
	NEQ498	translation initiation factor eaIF-5B	1560	J	Translation initiation factor 2 (IF-2; GTPase)				574	116	320	58.3534	173.317	155.105	176.633
	NEQ499	NEQ499	993	J	Protein involved in ribosomal biogenesis, contains PUA domain				133	0	35	0	82.2728	0	84.0835
	NEQ500	NEQ500	7813	G	Glycosyl hydrolases family 43	Yes	Yes	Yes	356	16	62	13.2594	54.3412	36.083	55.5078
	NEQ501	NEQ501	2265	P	Mg2+ and Co2+ transporter			Yes	161	2	27	3.42584	52.2267	8.64185	53.2985
	NEQ502	NEQ502	1736	J	2'-5' RNA ligase				172	25	73	42.2202	131.953	112.875	134.466
	NEQ503	DNA-directed RNA polymerase, subunit A'	4257	K	DNA-directed RNA polymerase subunit A'				870	188	548	62.4038	195.676	166.253	199.501
	NEQ504	NEQ504						Yes	355	93	219	76.4492	191.578	203.856	195.178
	NEQ505	phenylalanyl-tRNA synthetase, alpha subunit	410	J	Phenylalanyl-tRNA synthetase alpha subunit				483	185	477	110.549	306.548	293.61	312.307
	NEQ505a	LSU ribosomal protein L40E							62	4	24	18.4713	120.15	47.901	122.321
	NEQ506	NEQ506	1695	K	Predicted RNA-binding protein homologous to eukaryotic snRNP				255	2	17	2.32808	20.8834	6.1903	21.3519
	NEQ507	DNA-directed RNA polymerase, subunit H	4258	K	DNA-directed RNA polymerase, subunit H, RpoH/RPB5				91	6	0	18.7579	0	49.8494	0
	NEQ508	SSU ribosomal protein S2P	4245	J	Ribosomal protein S2				201	108	290	154.444	446.282	409.39	453.97
	NEQ509	NEQ509	1347	L	ATP-dependent DNA ligase				567	90	282	45.9284	155.115	122.212	158.326
	NEQ510	NEQ510						Yes	146	0	0	0	0	0	0
	NEQ511	NEQ511	1107	E	Acetylornithine deacetylase/Succinyl-diaminopimelate desuccinylase or related deacylase				372	397	754	307.912	625.32	818.23	635.34
	NEQ512	NEQ512	284	L	HerA helicase				349	10	98	8.23279	87.8061	21.7758	89.6694
	NEQ513	aspartyl/glutamyl-tRNA(Asn/Gln) amidotransferase subunit C	2726	J	Asp-tRNAAsn/Glu-tRNAGln amidotransferase C subunit				84	9	35	30.9222	129.721	82.1914	132.226
	NEQ514	NEQ514							220	2	25	2.69846	35.549	7.17512	36.394
	NEQ515	NEQ515	4144	L	8-oxoguanine DNA glycosylase				216	0	13	0	18.8134	0	19.1996
	NEQ516	NEQ516	1342	O	Prefoldin, chaperonin cofactor				83	100	115	347.906	431.767	923.853	440.677
	NEQ517	translation initiation factor 6 (aeIF-6)	4176	J	Translation initiation factor 6 (eIF-6)				208	76	244	105.978	365.385	284.014	372.806
	NEQ518	NEQ518							261	0	0	0	0	0	0
	NEQ519	NEQ519	419	F	HIT family hydrolase				129	24	158	54.5944	378.362	145.716	384.386
	NEQ520	NEQ520							62	0	0	0	0	0	0
	NEQ521	proteasome subunit alpha 4	971	O	20S proteasome, alpha subunit				250	83	317	95.6018	394.567	253.955	402.173
	NEQ522	NEQ522	48	L	Predicted N6-adenine-specific DNA methylase				366	42	240	33.2141	204.122	88.6901	208.142
	NEQ523	NEQ523	42	D	tRNA(Ile)-lysidine synthase MesJ				324	4	7	3.53463	6.83458	9.16625	7.02189
	NEQ524	NEQ524	4187	J	Predicted exosome subunit				226	50	110	64.2484	151.997	171.93	155.27
	NEQ525	NEQ525	72	E	3'-phosphoadenosine 5'-phosphosulfate sulfotransferase (PAPS reductase)/FAD synthetase or related enzyme				352	0	62	0	55.007	0	56.2139
	NEQ526	NEQ526	990	J	Queuine tRNA-ribosyltransferase, contain PUA domain				245	28	96	33.1152	121.647	89.0797	123.899
	NEQ527	NEQ527	280	L	HerA helicase				489	57	201	33.7126	128.046	89.9128	130.663
	NEQ528	replicative DNA polymerase I	331	L	DNA polymerase elongation subunit (family B), C-terminal domain				253	4	41	4.52656	50.5848	11.7386	51.6792
	NEQ529	NEQ529	1744	R	Membrane-bound metal-dependent hydrolase			Yes	133	0	0	0	0	0	0
	NEQ530	LSU ribosomal protein L32E	781	J	Ribosomal protein L32E				135	24	40	51.3884	92.1424	135.773	94.0108
	NEQ530a	putative integrase							64	0	0	0	0	0	0
	NEQ531	NEQ531	1568	M	Small-conductance mechanosensitive channel			Yes	323	4	14	3.65351	13.4678	9.94236	13.7379
	NEQ532	NEQ532							93	15	24	46.7759	80.7059	124.735	82.4388
	NEQ533	NEQ533				Yes		Yes	114	0	2	0	5.50991	0	5.67643
	NEQ534	NEQ534	921	K	Predicted transcriptional regulator				147	463	512	905.819	1060.26	2394.51	1071.1
	NEQ535	aspartyl-tRNA synthetase	406	J	Aspartyl/asparaginyl-tRNA synthetase				404	267	1077	191.699	826.543	512.221	841.741
	NEQ536	tRNA (cytosine-48,49-C(5)-) methyltransferase	973	J	tRNA or rRNA cytosine-C5-methylase				332	8	57	6.99302	53.357	18.7	54.4367
	NEQ537	monomeric archaeal DNA polymerase sliding clamp	488	L	DNA polymerase sliding clamp subunit (PCNA homolog)				254	488	1044	553.554	1275.07	1471.61	1298.56
	NEQ538	NEQ538	324	R	Deacetylase, including yeast histone deacetylase and acetoin utilization protein				287	20	96	20.0581	103.964	53.57	105.952
	NEQ539	NEQ539						Yes	209	0	0	0	0	0	0
	NEQ540	LSU ribosomal protein L24A	1920	K	Transcription antiterminator NusG				175	53	119	88.2807	211.006	236.79	215.167
	NEQ541	NEQ541	2242	K	Transcriptional regulator, contains HTH domain				103	0	0	0	0	0	0
	NEQ542	NEQ542	4143	L	DNA topoisomerase VI, subunit A				359	54	232	43.5372	201.347	116.549	205.451
	NEQ543	translation elongation factor 2 (EF-2/EF-G)	1559	J	Translation elongation factor G, EF-G (GTPase)				743	602	1638	232.824	677.574	615.832	687.347
	NEQ544	NEQ544	4064	M	Predicted membrane-associated Zn-dependent protease			Yes	319	0	3	0	2.95359	0	3.04285
	NEQ545	NEQ545							217	0	0	0	0	0	0
	NEQ546	LSU ribosomal protein L1P	4289	J	Ribosomal protein L1				213	104	493	141.44	714.942	376.139	726.628
	NEQ547	alanyl-tRNA synthetase	1255	J	Alanyl-tRNA synthetase				381	15	83	11.4082	68.3708	30.5185	69.9634
	NEQ548	SSU ribosomal protein S24E	4182	J	Ribosomal protein S24E				94	41	46	127.099	153.193	340.622	156.521
[truncated: 3 more rows]
